# Supplementary material for: 9-(2,4-Dinitro­phen­yl)-3,3,6,6-tetra­methyl-3,4,5,6,7,9-hexa­hydro-1H-xanthene-1,8(2H)-dione
Source: Acta Crystallogr Sect E Struct Rep Online. 2013 Jan 23;69(Pt 2):o281. doi: 10.1107/S1600536813001384 (PMC3569808; doi:10.1107/S1600536813001384)
Supplement: Supplementary file 1 [file e-69-0o281-sup1.cif]

##############################################################################
#                                                                            #
# This CIF contains the data in a paper accepted for publication in          #
# Acta Crystallographica Section E. It conforms to the requirements of       #
# Notes for Authors for Acta Crystallographica Section E, and has been       #
# peer reviewed under the auspices of the IUCr Commission on Journals.       #
#                                                                            #
# Full details of the Crystallographic Information File format               #
# are given in the paper "The Crystallographic Information File (CIF):       #
# a New Standard Archive File for Crystallography" by S. R. Hall, F. H.      #
# Allen and I. D. Brown [Acta Cryst. (1991), A47, 655-685].                  #
#                                                                            #
# The current version of the core CIF dictionary is obtainable from          #
# ftp://ftp.iucr.org/pub/cif_core.dic.                                       #
#                                                                            #
# Software is freely available for graphical display of the structure(s)     #
# in this CIF. For information consult the CIF software page                 #
# http://www.iucr.org/resources/cif/software.                                #
#                                                                            #
# This file may be used for bona fide research purposes within the           #
# scientific community so long as proper attribution is given to the journal # 
# article from which it was obtained.                                        #
#                                                                            #
##############################################################################
data_global
_audit_creation_method     'SHELXL-97'
_journal_date_recd_electronic     2013-01-06
_journal_date_accepted     2013-01-14
_journal_name_full     'Acta Crystallographica, Section E'
_journal_year     2013
_journal_volume     69
_journal_issue      2
_journal_page_first     o281
_journal_page_last     o281
_journal_paper_category     QO
_journal_paper_doi     10.1107/S1600536813001384
_journal_coeditor_code     IM2418
_publ_contact_author_name     'Sughanya,V.'
_publ_contact_author_address
;
Department of Chemistry
Annamalai University
Annamalai Nagar 608 002
Tamil Nadu
India
;
_publ_contact_author_email     'saisukanyashri@gmail.com'
_publ_contact_author_phone        .91E-306
_publ_section_title
;\
9-(2,4-Dinitrophenyl)-3,3,6,6-tetramethyl-3,4,5,6,7,9-hexahydro-1<i>H</i>-\
xanthene-1,8(2<i>H</i>)-dione
;
loop_
    _publ_author_name
    _publ_author_address
    'N. Sureshbabu'
;
 Department of Chemistry
 Annamalai University
 Annamalai Nagar 608 002
 Tamil Nadu
 India
;
    'V. Sughanya'
;
 Department of Chemistry
 Annamalai University
 Annamalai Nagar 608 002
 Tamil Nadu
 India
;
data_I
_audit_creation_method     SHELXL-97
_chemical_name_systematic
;
9-(2,4-Dinitrophenyl)-3,3,6,6-tetramethyl-3,4,5,6,7,9-hexahydro-1<i>H</i>-
xanthene-1,8(2<i>H</i>)-dione
;
_chemical_formula_moiety     'C23 H24 N2 O7'
_chemical_formula_sum     'C23 H24 N2 O7'
_chemical_formula_iupac     'C23 H24 N2 O7'
_chemical_formula_weight     440.44
_chemical_melting_point     446
_symmetry_cell_setting     monoclinic
_symmetry_space_group_name_H-M     'P 21/c'
_symmetry_space_group_name_Hall     '-P 2ybc'
loop_
    _symmetry_equiv_pos_as_xyz
    'x, y, z'
    '-x, y+1/2, -z+1/2'
    '-x, -y, -z'
    'x, -y-1/2, z-1/2'
_cell_length_a     9.7733(3)
_cell_length_b     19.6193(5)
_cell_length_c     11.7922(3)
_cell_angle_alpha     90.00
_cell_angle_beta     109.6030(10)
_cell_angle_gamma     90.00
_cell_volume     2130.04(10)
_cell_formula_units_Z     4
_cell_measurement_reflns_used     8512
_cell_measurement_theta_min     2.21
_cell_measurement_theta_max     31.07
_cell_measurement_temperature     296(2)
_exptl_crystal_description     block
_exptl_crystal_colour     yellow
_exptl_crystal_size_max     0.35
_exptl_crystal_size_mid     0.30
_exptl_crystal_size_min     0.25
_exptl_crystal_density_diffrn     1.373
_exptl_crystal_density_meas     ?
_exptl_crystal_density_method     'not measured'
_exptl_crystal_F_000     928
_exptl_absorpt_coefficient_mu     0.103
_exptl_absorpt_correction_type     multi-scan
_exptl_absorpt_process_details     '(SADABS; Bruker, 2004)'
_exptl_absorpt_correction_T_min     0.9050
_exptl_absorpt_correction_T_max     0.9748
_exptl_special_details     ?
_diffrn_ambient_temperature     296(2)
_diffrn_radiation_type     MoK\a
_diffrn_radiation_wavelength     0.71073
_diffrn_radiation_source     'fine-focus sealed tube'
_diffrn_radiation_monochromator     graphite
_diffrn_measurement_device_type     'Bruker Kappa APEXII CCD'
_diffrn_measurement_method     '\w and \f scan'
_diffrn_detector_area_resol_mean     ?
_diffrn_reflns_number     29785
_diffrn_reflns_av_R_equivalents     0.0310
_diffrn_reflns_av_sigmaI/netI     0.0319
_diffrn_reflns_theta_min     2.08
_diffrn_reflns_theta_max     31.97
_diffrn_reflns_theta_full     31.97
_diffrn_measured_fraction_theta_max     0.991
_diffrn_measured_fraction_theta_full     0.991
_diffrn_reflns_limit_h_min     -14
_diffrn_reflns_limit_h_max     14
_diffrn_reflns_limit_k_min     -29
_diffrn_reflns_limit_k_max     27
_diffrn_reflns_limit_l_min     -15
_diffrn_reflns_limit_l_max     17
_diffrn_standards_number     ?
_diffrn_standards_interval_count     ?
_diffrn_standards_interval_time     ?
_diffrn_standards_decay_%     ?
_refine_special_details
;
Refinement of <i>F</i>^2^ against ALL reflections. The weighted <i>R</i>-factor
<i>wR</i> and goodness of fit <i>S</i> are based on <i>F</i>^2^, conventional
<i>R</i>-factors <i>R</i> are based on <i>F</i>, with <i>F</i> set to zero for
negative <i>F</i>^2^. The threshold expression of <i>F</i>^2^ >
\s(<i>F</i>^2^) is used only for calculating <i>R</i>-factors(gt) <i>etc</i>.
and is not relevant to the choice of reflections for refinement.
<i>R</i>-factors based on <i>F</i>^2^ are statistically about twice as large
as those based on <i>F</i>, and <i>R</i>- factors based on ALL data will be
even larger.
;
_reflns_number_total     7327
_reflns_number_gt     4793
_reflns_threshold_expression     I>2sigma(I)
_refine_ls_structure_factor_coef     Fsqd
_refine_ls_matrix_type     full
_refine_ls_R_factor_all     0.0853
_refine_ls_R_factor_gt     0.0518
_refine_ls_wR_factor_gt     0.1369
_refine_ls_wR_factor_ref     0.1585
_refine_ls_goodness_of_fit_ref     1.026
_refine_ls_restrained_S_all     1.026
_refine_ls_number_reflns     7327
_refine_ls_number_parameters     289
_refine_ls_number_restraints     0
_refine_ls_hydrogen_treatment     constr
_refine_ls_weighting_scheme     calc
_refine_ls_weighting_details
         'calc w=1/[\s^2^(Fo^2^)+(0.0777P)^2^+0.3517P] where P=(Fo^2^+2Fc^2^)/3'
_atom_sites_solution_hydrogens     geom
_atom_sites_solution_primary     direct
_atom_sites_solution_secondary     difmap
_refine_ls_shift/su_max     0.000
_refine_ls_shift/su_mean     0.000
_refine_diff_density_max     0.382
_refine_diff_density_min     -0.297
_refine_ls_extinction_method     none
_refine_ls_extinction_coef     ?
loop_
    _atom_type_symbol
    _atom_type_description
    _atom_type_scat_dispersion_real
    _atom_type_scat_dispersion_imag
    _atom_type_scat_source
    'C' 'C' 0.0033 0.0016
                         'International Tables Vol C Tables 4.2.6.8 and 6.1.1.4'
    'H' 'H' 0.0000 0.0000
                         'International Tables Vol C Tables 4.2.6.8 and 6.1.1.4'
    'N' 'N' 0.0061 0.0033
                         'International Tables Vol C Tables 4.2.6.8 and 6.1.1.4'
    'O' 'O' 0.0106 0.0060
                         'International Tables Vol C Tables 4.2.6.8 and 6.1.1.4'
_computing_data_collection     'APEX2 (Bruker, 2004)'
_computing_cell_refinement     'APEX2 and SAINT (Bruker, 2004)'
_computing_data_reduction     'SAINT and XPREP (Bruker, 2004)'
_computing_structure_solution     'SIR92 (Altomare <i>et al.</i>, 1993)'
_computing_structure_refinement     'SHELXL97 (Sheldrick, 2008)'
_computing_molecular_graphics
             'ORTEP-3 (Farrugia, 2012) and Mercury (Macrae <i>et al.</i>, 2008)'
_computing_publication_material     'SHELXL97 (Sheldrick, 2008)'
loop_
    _atom_site_type_symbol
    _atom_site_label
    _atom_site_fract_x
    _atom_site_fract_y
    _atom_site_fract_z
    _atom_site_U_iso_or_equiv
    _atom_site_adp_type
    _atom_site_calc_flag
    _atom_site_refinement_flags
    _atom_site_occupancy
    _atom_site_symmetry_multiplicity
    _atom_site_disorder_assembly
    _atom_site_disorder_group
    C C1 0.51973(13) 0.15131(7) 0.58305(11) 0.0339(3) Uani d . 1 1 . .
    C C2 0.41933(15) 0.19984(8) 0.61245(13) 0.0434(3) Uani d . 1 1 . .
    H H2A 0.4760 0.2353 0.6648 0.052 Uiso calc R 1 1 . .
    H H2B 0.3659 0.1758 0.6561 0.052 Uiso calc R 1 1 . .
    C C3 0.31152(14) 0.23285(8) 0.50052(13) 0.0397(3) Uani d . 1 1 . .
    C C4 0.24534(14) 0.17645(8) 0.40933(14) 0.0432(3) Uani d . 1 1 . .
    H H4A 0.1827 0.1488 0.4393 0.052 Uiso calc R 1 1 . .
    H H4B 0.1851 0.1973 0.3347 0.052 Uiso calc R 1 1 . .
    C C5 0.35407(13) 0.13059(7) 0.38268(12) 0.0372(3) Uani d . 1 1 . .
    C C6 0.49306(12) 0.11891(7) 0.47847(11) 0.0325(3) Uani d . 1 1 . .
    C C7 0.59949(13) 0.06997(6) 0.45403(10) 0.0303(2) Uani d . 1 1 . .
    H H7 0.5504 0.0265 0.4260 0.036 Uiso calc R 1 1 . .
    C C8 0.72373(13) 0.05827(6) 0.56996(11) 0.0309(2) Uani d . 1 1 . .
    C C9 0.83150(13) 0.00583(7) 0.57141(11) 0.0338(3) Uani d . 1 1 . .
    C C10 0.95370(15) -0.00702(7) 0.68746(12) 0.0393(3) Uani d . 1 1 . .
    H H10A 1.0378 -0.0227 0.6687 0.047 Uiso calc R 1 1 . .
    H H10B 0.9251 -0.0433 0.7308 0.047 Uiso calc R 1 1 . .
    C C11 0.99723(14) 0.05519(7) 0.76956(12) 0.0383(3) Uani d . 1 1 . .
    C C12 0.85972(15) 0.08387(8) 0.78692(11) 0.0406(3) Uani d . 1 1 . .
    H H12A 0.8279 0.0530 0.8374 0.049 Uiso calc R 1 1 . .
    H H12B 0.8822 0.1274 0.8281 0.049 Uiso calc R 1 1 . .
    C C13 0.73989(13) 0.09328(7) 0.67058(11) 0.0330(3) Uani d . 1 1 . .
    C C14 0.38929(18) 0.28478(9) 0.44734(16) 0.0541(4) Uani d . 1 1 . .
    H H14A 0.4308 0.3198 0.5056 0.081 Uiso calc R 1 1 . .
    H H14B 0.3210 0.3048 0.3766 0.081 Uiso calc R 1 1 . .
    H H14C 0.4649 0.2624 0.4264 0.081 Uiso calc R 1 1 . .
    C C15 0.19240(17) 0.26822(10) 0.53505(17) 0.0551(4) Uani d . 1 1 . .
    H H15A 0.2344 0.3036 0.5925 0.083 Uiso calc R 1 1 . .
    H H15B 0.1449 0.2356 0.5699 0.083 Uiso calc R 1 1 . .
    H H15C 0.1228 0.2878 0.4645 0.083 Uiso calc R 1 1 . .
    C C16 1.10517(18) 0.03431(10) 0.89168(14) 0.0594(5) Uani d . 1 1 . .
    H H16A 1.0614 0.0007 0.9279 0.089 Uiso calc R 1 1 . .
    H H16B 1.1313 0.0736 0.9431 0.089 Uiso calc R 1 1 . .
    H H16C 1.1906 0.0155 0.8808 0.089 Uiso calc R 1 1 . .
    C C17 1.06762(17) 0.10848(9) 0.71315(15) 0.0509(4) Uani d . 1 1 . .
    H H17A 1.0003 0.1220 0.6365 0.076 Uiso calc R 1 1 . .
    H H17B 1.1530 0.0896 0.7023 0.076 Uiso calc R 1 1 . .
    H H17C 1.0940 0.1475 0.7651 0.076 Uiso calc R 1 1 . .
    C C18 0.65475(12) 0.09886(6) 0.35707(10) 0.0295(2) Uani d . 1 1 . .
    C C19 0.61732(13) 0.07634(7) 0.23872(11) 0.0313(2) Uani d . 1 1 . .
    C C20 0.66867(14) 0.10639(7) 0.15506(11) 0.0361(3) Uani d . 1 1 . .
    H H20 0.6414 0.0904 0.0764 0.043 Uiso calc R 1 1 . .
    C C21 0.76167(14) 0.16090(7) 0.19241(12) 0.0379(3) Uani d . 1 1 . .
    C C22 0.80053(16) 0.18654(8) 0.30670(13) 0.0425(3) Uani d . 1 1 . .
    H H22 0.8618 0.2241 0.3294 0.051 Uiso calc R 1 1 . .
    C C23 0.74630(15) 0.15511(7) 0.38759(12) 0.0382(3) Uani d . 1 1 . .
    H H23 0.7721 0.1723 0.4655 0.046 Uiso calc R 1 1 . .
    N N1 0.51735(13) 0.01863(7) 0.19194(10) 0.0422(3) Uani d . 1 1 . .
    N N2 0.81838(16) 0.19342(8) 0.10531(13) 0.0543(4) Uani d . 1 1 . .
    O O1 0.64491(10) 0.14292(5) 0.67914(8) 0.0384(2) Uani d . 1 1 . .
    O O2 0.32732(11) 0.10217(6) 0.28536(9) 0.0516(3) Uani d . 1 1 . .
    O O3 0.81924(12) -0.02696(6) 0.48107(9) 0.0491(3) Uani d . 1 1 . .
    O O4 0.52780(15) -0.03162(6) 0.25373(11) 0.0642(4) Uani d . 1 1 . .
    O O5 0.42986(15) 0.02476(8) 0.09097(11) 0.0723(4) Uani d . 1 1 . .
    O O6 0.7810(2) 0.17153(9) 0.00386(14) 0.0984(6) Uani d . 1 1 . .
    O O7 0.89653(17) 0.24275(8) 0.13837(14) 0.0805(4) Uani d . 1 1 . .
loop_
    _atom_site_aniso_label
    _atom_site_aniso_U_11
    _atom_site_aniso_U_22
    _atom_site_aniso_U_33
    _atom_site_aniso_U_12
    _atom_site_aniso_U_13
    _atom_site_aniso_U_23
    C1 0.0318(5) 0.0406(7) 0.0304(6) 0.0049(5) 0.0120(5) 0.0037(5)
    C2 0.0425(7) 0.0530(9) 0.0372(7) 0.0145(6) 0.0168(6) 0.0015(6)
    C3 0.0347(6) 0.0417(8) 0.0427(7) 0.0055(5) 0.0131(5) 0.0038(6)
    C4 0.0306(6) 0.0467(8) 0.0494(8) 0.0011(5) 0.0095(5) 0.0013(6)
    C5 0.0308(6) 0.0426(7) 0.0377(7) -0.0029(5) 0.0109(5) 0.0018(5)
    C6 0.0295(5) 0.0382(7) 0.0311(6) 0.0010(5) 0.0119(4) 0.0029(5)
    C7 0.0317(5) 0.0334(6) 0.0268(5) -0.0018(5) 0.0109(4) -0.0004(4)
    C8 0.0317(5) 0.0343(6) 0.0279(5) 0.0012(5) 0.0116(4) 0.0014(5)
    C9 0.0354(6) 0.0329(6) 0.0343(6) -0.0005(5) 0.0133(5) -0.0013(5)
    C10 0.0377(6) 0.0379(7) 0.0400(7) 0.0065(5) 0.0099(5) -0.0002(6)
    C11 0.0346(6) 0.0439(8) 0.0331(6) 0.0061(5) 0.0069(5) -0.0041(5)
    C12 0.0403(6) 0.0539(9) 0.0263(6) 0.0099(6) 0.0094(5) -0.0011(5)
    C13 0.0328(5) 0.0394(7) 0.0283(6) 0.0063(5) 0.0125(4) 0.0025(5)
    C14 0.0495(8) 0.0476(9) 0.0650(10) -0.0020(7) 0.0189(7) 0.0097(8)
    C15 0.0455(8) 0.0576(10) 0.0643(10) 0.0162(7) 0.0212(7) 0.0023(8)
    C16 0.0495(8) 0.0747(12) 0.0417(8) 0.0207(8) -0.0010(7) -0.0062(8)
    C17 0.0452(8) 0.0524(9) 0.0559(9) -0.0092(7) 0.0180(7) -0.0133(7)
    C18 0.0309(5) 0.0316(6) 0.0270(5) 0.0013(4) 0.0108(4) 0.0006(4)
    C19 0.0321(5) 0.0334(6) 0.0281(6) 0.0002(5) 0.0098(4) -0.0014(5)
    C20 0.0403(6) 0.0426(7) 0.0272(6) 0.0066(5) 0.0137(5) 0.0023(5)
    C21 0.0406(6) 0.0399(7) 0.0399(7) 0.0055(5) 0.0222(5) 0.0101(5)
    C22 0.0452(7) 0.0382(7) 0.0463(8) -0.0086(6) 0.0183(6) 0.0017(6)
    C23 0.0444(7) 0.0381(7) 0.0328(6) -0.0073(6) 0.0138(5) -0.0034(5)
    N1 0.0436(6) 0.0483(7) 0.0337(6) -0.0087(5) 0.0115(5) -0.0092(5)
    N2 0.0629(8) 0.0574(9) 0.0552(8) 0.0032(7) 0.0367(7) 0.0144(7)
    O1 0.0376(5) 0.0481(6) 0.0284(4) 0.0115(4) 0.0096(4) -0.0031(4)
    O2 0.0387(5) 0.0704(8) 0.0398(6) 0.0021(5) 0.0052(4) -0.0092(5)
    O3 0.0528(6) 0.0513(6) 0.0419(6) 0.0084(5) 0.0141(5) -0.0121(5)
    O4 0.0859(9) 0.0470(7) 0.0540(7) -0.0244(6) 0.0157(6) -0.0048(5)
    O5 0.0660(8) 0.0897(10) 0.0424(6) -0.0206(7) -0.0067(6) -0.0088(6)
    O6 0.1521(16) 0.1066(13) 0.0657(9) -0.0304(11) 0.0749(11) -0.0055(9)
    O7 0.0924(10) 0.0799(10) 0.0826(10) -0.0268(8) 0.0471(8) 0.0168(8)
_geom_special_details
;
All e.s.d.'s (except the e.s.d. in the dihedral angle between two l.s. planes)
are estimated using the full covariance matrix. The cell e.s.d.'s are taken
into account individually in the estimation of e.s.d.'s in distances, angles
and torsion angles; correlations between e.s.d.'s in cell parameters are only
used when they are defined by crystal symmetry. An approximate (isotropic)
treatment of cell e.s.d.'s is used for estimating e.s.d.'s involving l.s.
planes.
;
loop_
    _geom_bond_atom_site_label_1
    _geom_bond_atom_site_label_2
    _geom_bond_site_symmetry_2
    _geom_bond_distance
    _geom_bond_publ_flag
    C1 C6 . 1.3331(18) ?
    C1 O1 . 1.3702(15) ?
    C1 C2 . 1.4892(18) ?
    C2 C3 . 1.5293(19) ?
    C2 H2A . 0.9700 ?
    C2 H2B . 0.9700 ?
    C3 C15 . 1.523(2) ?
    C3 C14 . 1.526(2) ?
    C3 C4 . 1.527(2) ?
    C4 C5 . 1.504(2) ?
    C4 H4A . 0.9700 ?
    C4 H4B . 0.9700 ?
    C5 O2 . 1.2226(17) ?
    C5 C6 . 1.4643(17) ?
    C6 C7 . 1.5127(17) ?
    C7 C8 . 1.5107(16) ?
    C7 C18 . 1.5279(17) ?
    C7 H7 . 0.9800 ?
    C8 C13 . 1.3338(17) ?
    C8 C9 . 1.4683(17) ?
    C9 O3 . 1.2155(15) ?
    C9 C10 . 1.5054(18) ?
    C10 C11 . 1.5270(19) ?
    C10 H10A . 0.9700 ?
    C10 H10B . 0.9700 ?
    C11 C17 . 1.522(2) ?
    C11 C16 . 1.5280(19) ?
    C11 C12 . 1.5327(18) ?
    C12 C13 . 1.4864(17) ?
    C12 H12A . 0.9700 ?
    C12 H12B . 0.9700 ?
    C13 O1 . 1.3723(15) ?
    C14 H14A . 0.9600 ?
    C14 H14B . 0.9600 ?
    C14 H14C . 0.9600 ?
    C15 H15A . 0.9600 ?
    C15 H15B . 0.9600 ?
    C15 H15C . 0.9600 ?
    C16 H16A . 0.9600 ?
    C16 H16B . 0.9600 ?
    C16 H16C . 0.9600 ?
    C17 H17A . 0.9600 ?
    C17 H17B . 0.9600 ?
    C17 H17C . 0.9600 ?
    C18 C23 . 1.3899(18) ?
    C18 C19 . 1.3908(16) ?
    C19 C20 . 1.3801(18) ?
    C19 N1 . 1.4762(17) ?
    C20 C21 . 1.377(2) ?
    C20 H20 . 0.9300 ?
    C21 C22 . 1.368(2) ?
    C21 N2 . 1.4667(18) ?
    C22 C23 . 1.3820(19) ?
    C22 H22 . 0.9300 ?
    C23 H23 . 0.9300 ?
    N1 O4 . 1.2096(17) ?
    N1 O5 . 1.2166(16) ?
    N2 O6 . 1.207(2) ?
    N2 O7 . 1.213(2) ?
loop_
    _geom_angle_atom_site_label_1
    _geom_angle_atom_site_label_2
    _geom_angle_atom_site_label_3
    _geom_angle_site_symmetry_1
    _geom_angle_site_symmetry_3
    _geom_angle
    _geom_angle_publ_flag
    C6 C1 O1 . . 123.43(11) ?
    C6 C1 C2 . . 125.49(11) ?
    O1 C1 C2 . . 111.07(11) ?
    C1 C2 C3 . . 112.76(11) ?
    C1 C2 H2A . . 109.0 ?
    C3 C2 H2A . . 109.0 ?
    C1 C2 H2B . . 109.0 ?
    C3 C2 H2B . . 109.0 ?
    H2A C2 H2B . . 107.8 ?
    C15 C3 C14 . . 109.66(13) ?
    C15 C3 C4 . . 109.71(12) ?
    C14 C3 C4 . . 110.24(13) ?
    C15 C3 C2 . . 109.23(12) ?
    C14 C3 C2 . . 110.09(12) ?
    C4 C3 C2 . . 107.89(12) ?
    C5 C4 C3 . . 114.75(11) ?
    C5 C4 H4A . . 108.6 ?
    C3 C4 H4A . . 108.6 ?
    C5 C4 H4B . . 108.6 ?
    C3 C4 H4B . . 108.6 ?
    H4A C4 H4B . . 107.6 ?
    O2 C5 C6 . . 120.23(12) ?
    O2 C5 C4 . . 121.70(12) ?
    C6 C5 C4 . . 118.04(12) ?
    C1 C6 C5 . . 118.81(12) ?
    C1 C6 C7 . . 123.05(11) ?
    C5 C6 C7 . . 118.14(11) ?
    C8 C7 C6 . . 108.62(10) ?
    C8 C7 C18 . . 110.80(10) ?
    C6 C7 C18 . . 110.21(10) ?
    C8 C7 H7 . . 109.1 ?
    C6 C7 H7 . . 109.1 ?
    C18 C7 H7 . . 109.1 ?
    C13 C8 C9 . . 118.70(11) ?
    C13 C8 C7 . . 123.10(11) ?
    C9 C8 C7 . . 118.21(11) ?
    O3 C9 C8 . . 120.08(12) ?
    O3 C9 C10 . . 121.53(12) ?
    C8 C9 C10 . . 118.37(11) ?
    C9 C10 C11 . . 114.19(11) ?
    C9 C10 H10A . . 108.7 ?
    C11 C10 H10A . . 108.7 ?
    C9 C10 H10B . . 108.7 ?
    C11 C10 H10B . . 108.7 ?
    H10A C10 H10B . . 107.6 ?
    C17 C11 C10 . . 110.04(12) ?
    C17 C11 C16 . . 109.01(13) ?
    C10 C11 C16 . . 109.91(12) ?
    C17 C11 C12 . . 110.57(12) ?
    C10 C11 C12 . . 107.93(11) ?
    C16 C11 C12 . . 109.37(11) ?
    C13 C12 C11 . . 112.15(11) ?
    C13 C12 H12A . . 109.2 ?
    C11 C12 H12A . . 109.2 ?
    C13 C12 H12B . . 109.2 ?
    C11 C12 H12B . . 109.2 ?
    H12A C12 H12B . . 107.9 ?
    C8 C13 O1 . . 123.36(11) ?
    C8 C13 C12 . . 125.35(11) ?
    O1 C13 C12 . . 111.29(11) ?
    C3 C14 H14A . . 109.5 ?
    C3 C14 H14B . . 109.5 ?
    H14A C14 H14B . . 109.5 ?
    C3 C14 H14C . . 109.5 ?
    H14A C14 H14C . . 109.5 ?
    H14B C14 H14C . . 109.5 ?
    C3 C15 H15A . . 109.5 ?
    C3 C15 H15B . . 109.5 ?
    H15A C15 H15B . . 109.5 ?
    C3 C15 H15C . . 109.5 ?
    H15A C15 H15C . . 109.5 ?
    H15B C15 H15C . . 109.5 ?
    C11 C16 H16A . . 109.5 ?
    C11 C16 H16B . . 109.5 ?
    H16A C16 H16B . . 109.5 ?
    C11 C16 H16C . . 109.5 ?
    H16A C16 H16C . . 109.5 ?
    H16B C16 H16C . . 109.5 ?
    C11 C17 H17A . . 109.5 ?
    C11 C17 H17B . . 109.5 ?
    H17A C17 H17B . . 109.5 ?
    C11 C17 H17C . . 109.5 ?
    H17A C17 H17C . . 109.5 ?
    H17B C17 H17C . . 109.5 ?
    C23 C18 C19 . . 116.22(11) ?
    C23 C18 C7 . . 117.34(11) ?
    C19 C18 C7 . . 126.38(11) ?
    C20 C19 C18 . . 123.04(12) ?
    C20 C19 N1 . . 114.48(11) ?
    C18 C19 N1 . . 122.48(11) ?
    C21 C20 C19 . . 117.55(12) ?
    C21 C20 H20 . . 121.2 ?
    C19 C20 H20 . . 121.2 ?
    C22 C21 C20 . . 122.43(12) ?
    C22 C21 N2 . . 119.00(13) ?
    C20 C21 N2 . . 118.56(13) ?
    C21 C22 C23 . . 118.17(13) ?
    C21 C22 H22 . . 120.9 ?
    C23 C22 H22 . . 120.9 ?
    C22 C23 C18 . . 122.56(12) ?
    C22 C23 H23 . . 118.7 ?
    C18 C23 H23 . . 118.7 ?
    O4 N1 O5 . . 124.03(13) ?
    O4 N1 C19 . . 119.24(11) ?
    O5 N1 C19 . . 116.72(13) ?
    O6 N2 O7 . . 123.44(15) ?
    O6 N2 C21 . . 118.66(15) ?
    O7 N2 C21 . . 117.84(15) ?
    C1 O1 C13 . . 117.56(10) ?
loop_
    _geom_torsion_atom_site_label_1
    _geom_torsion_atom_site_label_2
    _geom_torsion_atom_site_label_3
    _geom_torsion_atom_site_label_4
    _geom_torsion_site_symmetry_1
    _geom_torsion_site_symmetry_2
    _geom_torsion_site_symmetry_3
    _geom_torsion_site_symmetry_4
    _geom_torsion
    _geom_torsion_publ_flag
    C6 C1 C2 C3 . . . . -24.1(2) ?
    O1 C1 C2 C3 . . . . 156.81(12) ?
    C1 C2 C3 C15 . . . . 166.99(13) ?
    C1 C2 C3 C14 . . . . -72.55(17) ?
    C1 C2 C3 C4 . . . . 47.79(16) ?
    C15 C3 C4 C5 . . . . -170.89(13) ?
    C14 C3 C4 C5 . . . . 68.26(16) ?
    C2 C3 C4 C5 . . . . -51.99(16) ?
    C3 C4 C5 O2 . . . . -151.35(14) ?
    C3 C4 C5 C6 . . . . 30.51(18) ?
    O1 C1 C6 C5 . . . . 178.65(12) ?
    C2 C1 C6 C5 . . . . -0.3(2) ?
    O1 C1 C6 C7 . . . . -0.9(2) ?
    C2 C1 C6 C7 . . . . -179.87(13) ?
    O2 C5 C6 C1 . . . . 179.17(13) ?
    C4 C5 C6 C1 . . . . -2.66(19) ?
    O2 C5 C6 C7 . . . . -1.26(19) ?
    C4 C5 C6 C7 . . . . 176.91(12) ?
    C1 C6 C7 C8 . . . . 7.67(17) ?
    C5 C6 C7 C8 . . . . -171.88(11) ?
    C1 C6 C7 C18 . . . . -113.88(13) ?
    C5 C6 C7 C18 . . . . 66.57(14) ?
    C6 C7 C8 C13 . . . . -7.50(17) ?
    C18 C7 C8 C13 . . . . 113.70(13) ?
    C6 C7 C8 C9 . . . . 172.53(11) ?
    C18 C7 C8 C9 . . . . -66.27(14) ?
    C13 C8 C9 O3 . . . . 179.81(13) ?
    C7 C8 C9 O3 . . . . -0.22(19) ?
    C13 C8 C9 C10 . . . . 1.31(18) ?
    C7 C8 C9 C10 . . . . -178.72(11) ?
    O3 C9 C10 C11 . . . . 152.40(13) ?
    C8 C9 C10 C11 . . . . -29.12(17) ?
    C9 C10 C11 C17 . . . . -68.38(15) ?
    C9 C10 C11 C16 . . . . 171.56(12) ?
    C9 C10 C11 C12 . . . . 52.36(16) ?
    C17 C11 C12 C13 . . . . 70.50(16) ?
    C10 C11 C12 C13 . . . . -49.90(16) ?
    C16 C11 C12 C13 . . . . -169.45(14) ?
    C9 C8 C13 O1 . . . . -179.49(11) ?
    C7 C8 C13 O1 . . . . 0.5(2) ?
    C9 C8 C13 C12 . . . . -0.1(2) ?
    C7 C8 C13 C12 . . . . 179.97(12) ?
    C11 C12 C13 C8 . . . . 26.1(2) ?
    C11 C12 C13 O1 . . . . -154.43(12) ?
    C8 C7 C18 C23 . . . . -50.45(15) ?
    C6 C7 C18 C23 . . . . 69.81(14) ?
    C8 C7 C18 C19 . . . . 132.67(13) ?
    C6 C7 C18 C19 . . . . -107.07(14) ?
    C23 C18 C19 C20 . . . . 1.15(19) ?
    C7 C18 C19 C20 . . . . 178.06(12) ?
    C23 C18 C19 N1 . . . . -178.00(12) ?
    C7 C18 C19 N1 . . . . -1.09(19) ?
    C18 C19 C20 C21 . . . . 0.32(19) ?
    N1 C19 C20 C21 . . . . 179.54(11) ?
    C19 C20 C21 C22 . . . . -1.7(2) ?
    C19 C20 C21 N2 . . . . 179.64(12) ?
    C20 C21 C22 C23 . . . . 1.5(2) ?
    N2 C21 C22 C23 . . . . -179.84(13) ?
    C21 C22 C23 C18 . . . . 0.1(2) ?
    C19 C18 C23 C22 . . . . -1.4(2) ?
    C7 C18 C23 C22 . . . . -178.56(13) ?
    C20 C19 N1 O4 . . . . 138.94(14) ?
    C18 C19 N1 O4 . . . . -41.84(19) ?
    C20 C19 N1 O5 . . . . -39.93(18) ?
    C18 C19 N1 O5 . . . . 139.28(14) ?
    C22 C21 N2 O6 . . . . -178.31(17) ?
    C20 C21 N2 O6 . . . . 0.4(2) ?
    C22 C21 N2 O7 . . . . -1.0(2) ?
    C20 C21 N2 O7 . . . . 177.70(15) ?
    C6 C1 O1 C13 . . . . -7.06(19) ?
    C2 C1 O1 C13 . . . . 172.05(12) ?
    C8 C13 O1 C1 . . . . 7.24(19) ?
    C12 C13 O1 C1 . . . . -172.26(11) ?
_iucr_refine_instructions_details
;
TITL 24NIX in P2(1)/c
CELL  0.71073   9.7733  19.6193  11.7922   90.000  109.603   90.000
ZERR     4.00   0.0003   0.0005   0.0003    0.000    0.001    0.000
LATT   1
SYMM  - X, 1/2 + Y, 1/2 - Z
SFAC  C    H    N    O
UNIT  92   96   8    28
MERG   2
FMAP   2
PLAN   25
SIZE     0.25   0.30   0.35
ACTA
BOND   $H
CONF
L.S.  10
WGHT    0.077700    0.351700
FVAR       0.50228
C1    1    0.519731    0.151306    0.583049    11.00000    0.03185    0.04062 =
         0.03044    0.00371    0.01199    0.00490
C2    1    0.419331    0.199836    0.612448    11.00000    0.04247    0.05302 =
         0.03721    0.00149    0.01679    0.01447
AFIX  23
H2A   2    0.475967    0.235266    0.664751    11.00000   -1.20000
H2B   2    0.365879    0.175757    0.656064    11.00000   -1.20000
AFIX   0
C3    1    0.311516    0.232851    0.500523    11.00000    0.03469    0.04174 =
         0.04273    0.00378    0.01309    0.00551
C4    1    0.245338    0.176449    0.409327    11.00000    0.03061    0.04667 =
         0.04941    0.00132    0.00947    0.00115
AFIX  23
H4A   2    0.182652    0.148779    0.439348    11.00000   -1.20000
H4B   2    0.185093    0.197274    0.334666    11.00000   -1.20000
AFIX   0
C5    1    0.354070    0.130595    0.382676    11.00000    0.03076    0.04263 =
         0.03765    0.00176    0.01090   -0.00288
C6    1    0.493057    0.118906    0.478473    11.00000    0.02953    0.03818 =
         0.03107    0.00290    0.01190    0.00101
C7    1    0.599495    0.069971    0.454028    11.00000    0.03166    0.03335 =
         0.02676   -0.00038    0.01091   -0.00179
AFIX  13
H7    2    0.550421    0.026494    0.426020    11.00000   -1.20000
AFIX   0
C8    1    0.723732    0.058266    0.569963    11.00000    0.03175    0.03431 =
         0.02794    0.00144    0.01160    0.00125
C9    1    0.831504    0.005833    0.571410    11.00000    0.03542    0.03288 =
         0.03427   -0.00129    0.01330   -0.00051
C10   1    0.953703   -0.007021    0.687464    11.00000    0.03769    0.03786 =
         0.04005   -0.00023    0.00993    0.00650
AFIX  23
H10A  2    1.037815   -0.022707    0.668750    11.00000   -1.20000
H10B  2    0.925121   -0.043290    0.730771    11.00000   -1.20000
AFIX   0
C11   1    0.997230    0.055193    0.769564    11.00000    0.03464    0.04389 =
         0.03313   -0.00410    0.00693    0.00608
C12   1    0.859717    0.083874    0.786915    11.00000    0.04032    0.05393 =
         0.02626   -0.00108    0.00943    0.00994
AFIX  23
H12A  2    0.827947    0.053036    0.837399    11.00000   -1.20000
H12B  2    0.882177    0.127383    0.828072    11.00000   -1.20000
AFIX   0
C13   1    0.739885    0.093278    0.670581    11.00000    0.03284    0.03943 =
         0.02829    0.00253    0.01248    0.00630
C14   1    0.389287    0.284778    0.447335    11.00000    0.04953    0.04760 =
         0.06499    0.00965    0.01894   -0.00199
AFIX  33
H14A  2    0.430822    0.319808    0.505567    11.00000   -1.50000
H14B  2    0.321042    0.304755    0.376554    11.00000   -1.50000
H14C  2    0.464920    0.262437    0.426427    11.00000   -1.50000
AFIX   0
C15   1    0.192396    0.268224    0.535052    11.00000    0.04546    0.05756 =
         0.06429    0.00226    0.02115    0.01621
AFIX  33
H15A  2    0.234401    0.303583    0.592461    11.00000   -1.50000
H15B  2    0.144927    0.235614    0.569919    11.00000   -1.50000
H15C  2    0.122797    0.287765    0.464535    11.00000   -1.50000
AFIX   0
C16   1    1.105165    0.034312    0.891675    11.00000    0.04948    0.07472 =
         0.04171   -0.00617   -0.00100    0.02075
AFIX  33
H16A  2    1.061406    0.000736    0.927877    11.00000   -1.50000
H16B  2    1.131295    0.073555    0.943083    11.00000   -1.50000
H16C  2    1.190607    0.015527    0.880784    11.00000   -1.50000
AFIX   0
C17   1    1.067622    0.108483    0.713152    11.00000    0.04521    0.05238 =
         0.05585   -0.01327    0.01797   -0.00923
AFIX  33
H17A  2    1.000256    0.121973    0.636476    11.00000   -1.50000
H17B  2    1.153004    0.089582    0.702328    11.00000   -1.50000
H17C  2    1.094010    0.147510    0.765065    11.00000   -1.50000
AFIX   0
C18   1    0.654747    0.098859    0.357069    11.00000    0.03091    0.03156 =
         0.02697    0.00056    0.01081    0.00132
C19   1    0.617318    0.076337    0.238718    11.00000    0.03208    0.03343 =
         0.02811   -0.00140    0.00977    0.00018
C20   1    0.668671    0.106387    0.155065    11.00000    0.04027    0.04257 =
         0.02725    0.00228    0.01366    0.00659
AFIX  43
H20   2    0.641450    0.090398    0.076358    11.00000   -1.20000
AFIX   0
C21   1    0.761668    0.160897    0.192409    11.00000    0.04061    0.03991 =
         0.03989    0.01011    0.02220    0.00545
C22   1    0.800527    0.186537    0.306702    11.00000    0.04518    0.03819 =
         0.04627    0.00169    0.01827   -0.00857
AFIX  43
H22   2    0.861751    0.224087    0.329371    11.00000   -1.20000
AFIX   0
C23   1    0.746304    0.155106    0.387586    11.00000    0.04439    0.03808 =
         0.03280   -0.00343    0.01379   -0.00727
AFIX  43
H23   2    0.772080    0.172259    0.465467    11.00000   -1.20000
AFIX   0
N1    3    0.517353    0.018628    0.191942    11.00000    0.04362    0.04830 =
         0.03369   -0.00916    0.01150   -0.00873
N2    3    0.818378    0.193422    0.105312    11.00000    0.06292    0.05743 =
         0.05519    0.01436    0.03667    0.00321
O1    4    0.644908    0.142920    0.679139    11.00000    0.03764    0.04809 =
         0.02837   -0.00314    0.00960    0.01150
O2    4    0.327321    0.102172    0.285363    11.00000    0.03868    0.07043 =
         0.03980   -0.00920    0.00522    0.00206
O3    4    0.819237   -0.026962    0.481070    11.00000    0.05277    0.05133 =
         0.04190   -0.01207    0.01408    0.00844
O4    4    0.527800   -0.031617    0.253731    11.00000    0.08587    0.04696 =
         0.05396   -0.00485    0.01574   -0.02441
O5    4    0.429864    0.024758    0.090967    11.00000    0.06603    0.08974 =
         0.04238   -0.00881   -0.00669   -0.02056
O6    4    0.780997    0.171527    0.003863    11.00000    0.15206    0.10657 =
         0.06567   -0.00551    0.07486   -0.03039
O7    4    0.896529    0.242749    0.138372    11.00000    0.09237    0.07988 =
         0.08258    0.01683    0.04713   -0.02679
HKLF 4
REM  24NIX in P2(1)/c
REM R1 =  0.0518 for   4793 Fo > 4sig(Fo)  and  0.0853 for all   7327 data
REM    289 parameters refined using      0 restraints
END
;
