# Supplementary material for: 9-(2,4-Dinitro­phen­yl)-3,3,6,6-tetra­methyl-3,4,5,6,7,9-hexa­hydro-1H-xanthene-1,8(2H)-dione
Source: Acta Crystallogr Sect E Struct Rep Online. 2013 Jan 23;69(Pt 2):o281. doi: 10.1107/S1600536813001384 (PMC3569808; doi:10.1107/S1600536813001384)
Supplement: Supplementary file 2 [file e-69-0o281-Isup2.hkl]

# 
# h,k,l, Fc-squared, Fo-squared, sigma(Fo-squared) and status flag 
# 
data_I
_shelx_title ' 24NIX in P2(1)/c' 
_shelx_refln_list_code          4 
_shelx_F_calc_maximum      198.54 
_exptl_crystal_F_000       928.00 
_reflns_d_resolution_high  0.6712 
 
loop_ 
 _symmetry_equiv_pos_as_xyz 
 'x, y, z' 
 '-x, y+1/2, -z+1/2' 
 '-x, -y, -z' 
 'x, -y-1/2, z-1/2' 
 
_cell_length_a     9.7733 
_cell_length_b    19.6193 
_cell_length_c    11.7922 
_cell_angle_alpha  90.000 
_cell_angle_beta  109.603 
_cell_angle_gamma  90.000 
 
_shelx_F_squared_multiplier     1.000 
 
loop_ 
 _refln_index_h 
 _refln_index_k 
 _refln_index_l 
 _refln_F_squared_calc 
 _refln_F_squared_meas 
 _refln_F_squared_sigma 
 _refln_observed_status 
   1   0   0     7875.53     4626.80    124.41 o 
   2   0   0     4365.75     4502.68     59.88 o 
   3   0   0     2048.60     1937.75     26.43 o 
   4   0   0       46.94       33.88      1.67 o 
   5   0   0      132.77      143.21      3.37 o 
   6   0   0      965.08      923.69     13.96 o 
   7   0   0      778.42      865.18     12.21 o 
   8   0   0      110.29      113.79      3.47 o 
   9   0   0       45.86       57.60      3.04 o 
  10   0   0        5.30        2.45      3.31 o 
  11   0   0        0.61        1.57      3.31 o 
  12   0   0      167.60      201.40      8.99 o 
  13   0   0       32.93       36.58      5.56 o 
   1   1   0     3554.57     2947.29     61.55 o 
   2   1   0     2867.78     2927.53     22.52 o 
   3   1   0     1764.56     1835.48     16.02 o 
   4   1   0       83.04       85.97      1.63 o 
   5   1   0       13.11        9.72      0.81 o 
   6   1   0       24.81       29.45      1.40 o 
   7   1   0      132.30      135.83      2.64 o 
   8   1   0       43.29       47.08      2.14 o 
   9   1   0      233.30      222.81      4.57 o 
  10   1   0       29.52       33.59      2.42 o 
  11   1   0        0.33       -1.87      2.16 o 
  12   1   0        9.77       10.76      2.84 o 
  13   1   0        0.03        1.84      3.05 o 
   0   2   0     4156.52     2673.25     60.01 o 
   1   2   0      135.97      168.46      1.64 o 
   2   2   0    13355.39    12666.76     93.26 o 
   3   2   0        1.02        1.38      0.64 o 
   4   2   0       86.99       75.82      1.58 o 
   5   2   0      128.08      104.10      1.93 o 
   6   2   0      374.18      365.71      4.65 o 
   7   2   0      151.27      156.47      2.93 o 
   8   2   0        6.09        4.55      1.28 o 
   9   2   0      124.87      133.33      3.49 o 
  10   2   0       14.98       14.43      2.10 o 
  11   2   0       15.62       10.11      2.25 o 
  12   2   0        2.64        2.80      2.68 o 
  13   2   0        1.06        4.66      3.11 o 
   1   3   0     7121.51     7014.56     73.70 o 
   2   3   0    13429.71    13152.62     96.87 o 
   3   3   0      764.49      807.01      6.42 o 
   4   3   0       40.40       36.29      1.04 o 
   5   3   0      108.30      142.55      2.48 o 
   6   3   0       54.00       46.59      1.44 o 
   7   3   0      260.43      259.68      3.74 o 
   8   3   0      335.35      332.96      5.14 o 
   9   3   0       92.49      102.70      3.45 o 
  10   3   0        6.37        3.68      1.85 o 
  11   3   0        2.95        6.85      2.14 o 
  12   3   0        2.34        4.93      2.30 o 
  13   3   0        4.86        5.77      2.66 o 
   0   4   0       20.11       10.47      1.04 o 
   1   4   0     4068.45     4235.24     45.37 o 
   2   4   0     5640.53     5749.73     49.03 o 
   3   4   0    10384.30    10333.00     81.63 o 
   4   4   0        5.15        6.26      0.72 o 
   5   4   0      321.50      314.92      4.17 o 
   6   4   0       75.51       89.70      2.09 o 
   7   4   0      904.72      839.92      8.88 o 
   8   4   0      731.41      723.55      8.98 o 
   9   4   0       75.16       83.45      2.83 o 
  10   4   0      252.96      275.07      5.36 o 
  11   4   0        6.88        7.70      2.07 o 
  12   4   0       49.48       38.62      3.94 o 
  13   4   0       11.04       10.52      2.69 o 
   1   5   0     4363.82     4582.86     49.04 o 
   2   5   0       11.96       19.20      1.03 o 
   3   5   0      558.23      575.60      5.76 o 
   4   5   0     1500.30     1527.90     13.75 o 
   5   5   0       73.85       73.08      1.72 o 
   6   5   0       25.10       21.52      1.19 o 
   7   5   0      425.30      392.05      5.47 o 
   8   5   0      267.50      258.79      4.32 o 
   9   5   0       23.98       22.88      1.87 o 
  10   5   0       11.88       14.82      1.93 o 
  11   5   0        0.01        0.69      1.78 o 
  12   5   0        0.75       -2.09      2.09 o 
  13   5   0        2.93        2.38      2.84 o 
   0   6   0     1046.59     1052.35     16.44 o 
   1   6   0       36.13       28.07      0.97 o 
   2   6   0       18.47       24.00      0.94 o 
   3   6   0     6776.12     6855.87     77.32 o 
   4   6   0     4501.44     4716.80     42.74 o 
   5   6   0      775.39      736.62      7.86 o 
   6   6   0       21.38       31.13      1.43 o 
   7   6   0      299.42      292.01      4.76 o 
   8   6   0        5.79        3.31      1.37 o 
   9   6   0        7.46        7.78      1.58 o 
  10   6   0       92.94       94.00      3.14 o 
  11   6   0        2.29       -1.06      1.72 o 
  12   6   0        1.70        2.05      2.16 o 
  13   6   0        2.79        4.20      2.63 o 
   1   7   0       33.25       33.74      1.15 o 
   2   7   0       58.00       63.30      1.51 o 
   3   7   0     3240.82     3450.17     47.38 o 
   4   7   0       17.68       22.71      1.40 o 
   5   7   0        8.88       14.90      1.14 o 
   6   7   0      170.43      198.64      3.33 o 
   7   7   0      478.92      462.55      6.59 o 
   8   7   0        8.46        6.99      1.59 o 
   9   7   0       30.61       26.83      1.94 o 
  10   7   0       50.08       45.73      2.38 o 
  11   7   0       44.24       45.74      2.76 o 
  12   7   0       18.65       18.16      2.41 o 
  13   7   0        0.04        0.25      2.29 o 
   0   8   0      470.72      458.71      8.95 o 
   1   8   0       71.97       82.11      1.70 o 
   2   8   0     2420.62     2537.48     29.57 o 
   3   8   0       28.36       18.03      1.03 o 
   4   8   0      271.96      300.15      5.51 o 
   5   8   0     2373.44     2336.12     27.90 o 
   6   8   0     1219.87     1273.71     16.76 o 
   7   8   0      705.55      655.89      8.57 o 
   8   8   0      115.27      116.87      3.14 o 
   9   8   0        0.10       -1.56      1.56 o 
  10   8   0       97.03       94.86      3.34 o 
  11   8   0        6.35        5.05      1.90 o 
  12   8   0        5.82        8.56      2.05 o 
  13   8   0       15.47       19.03      2.30 o 
   1   9   0     2450.49     2659.93     30.88 o 
   2   9   0      145.65      121.56      3.63 o 
   3   9   0        8.70        6.37      0.87 o 
   4   9   0      774.64      771.73     10.03 o 
   5   9   0      138.19      134.68      3.67 o 
   6   9   0       89.51      101.85      2.36 o 
   7   9   0       97.99       94.66      2.53 o 
   8   9   0       37.66       33.96      1.71 o 
   9   9   0       50.79       52.29      2.52 o 
  10   9   0       10.97       11.60      1.78 o 
  11   9   0        4.29        5.72      1.70 o 
  12   9   0       14.08       16.97      3.03 o 
  13   9   0        6.17       -0.87      5.02 o 
   0  10   0      236.96      215.51      4.07 o 
   1  10   0        4.39        6.11      0.81 o 
   2  10   0       44.27       38.06      1.25 o 
   3  10   0       13.60        9.36      0.96 o 
   4  10   0      289.16      304.81      4.44 o 
   5  10   0       40.14       44.95      1.83 o 
   6  10   0       97.42       81.04      4.04 o 
   7  10   0       37.64       43.92      2.64 o 
   8  10   0      337.56      305.84      8.78 o 
   9  10   0       23.15       23.85      4.07 o 
  10  10   0       35.60       38.85      4.27 o 
  11  10   0       45.03       47.59      5.60 o 
  12  10   0        8.00        8.98      4.02 o 
   1  11   0     3632.12     3894.78     48.93 o 
   2  11   0      237.32      259.48      3.82 o 
   3  11   0     1111.83     1142.02     14.02 o 
   4  11   0       86.34       97.35      2.85 o 
   5  11   0      343.73      346.86      5.43 o 
   6  11   0        7.18        5.12      1.68 o 
   7  11   0      242.11      222.49      6.93 o 
   8  11   0       21.74       19.72      2.99 o 
   9  11   0        5.93        4.52      2.74 o 
  10  11   0       28.22       19.20      4.49 o 
  11  11   0        2.12       -1.35      3.11 o 
  12  11   0        6.92        6.64      3.98 o 
   0  12   0      378.55      416.80     16.29 o 
   1  12   0      505.26      551.80     26.80 o 
   2  12   0     1241.22     1355.23     19.26 o 
   3  12   0       18.28       25.37      1.34 o 
   4  12   0       23.33       20.35      1.32 o 
   5  12   0        0.00       -1.15      1.15 o 
   6  12   0       74.63       68.25      3.60 o 
   7  12   0        7.41        4.61      2.23 o 
   8  12   0       18.35       23.21      3.97 o 
   9  12   0       14.81       15.69      3.11 o 
  10  12   0       89.53       92.70     11.38 o 
  11  12   0        8.38        3.57      3.44 o 
  12  12   0        0.88        0.63      3.77 o 
   1  13   0       33.36       49.26      4.12 o 
   2  13   0        0.35        0.42      0.99 o 
   3  13   0        5.46        8.10      0.97 o 
   4  13   0       29.38       39.10      1.61 o 
   5  13   0       61.13       60.98      2.60 o 
   6  13   0        0.23       -1.49      1.49 o 
   7  13   0       11.60       19.67      2.51 o 
   8  13   0       50.02       51.07      3.80 o 
   9  13   0       39.54       46.38      6.14 o 
  10  13   0        8.19        8.92      5.55 o 
  11  13   0        0.56       -3.04      3.27 o 
  12  13   0        2.26        1.06      4.22 o 
   0  14   0      282.33      328.05     14.43 o 
   1  14   0       67.09       77.68      4.68 o 
   2  14   0      107.00      132.56      4.59 o 
   3  14   0      223.14      263.20      5.75 o 
   4  14   0      190.14      229.29      4.89 o 
   5  14   0      326.66      283.24      5.52 o 
   6  14   0       10.99        5.46      3.01 o 
   7  14   0       54.36       51.01      2.96 o 
   8  14   0       81.74       81.80      3.86 o 
   9  14   0      168.52      168.73     11.03 o 
  10  14   0        0.48       -2.14      3.31 o 
  11  14   0        1.72       -0.31      3.68 o 
  12  14   0       24.59       19.33      4.86 o 
   1  15   0       40.09       42.06      3.91 o 
   2  15   0      203.93      179.88      9.99 o 
   3  15   0        6.98       13.82      1.61 o 
   4  15   0        3.85        4.97      1.13 o 
   5  15   0        5.44        3.63      1.67 o 
   6  15   0       16.76       20.49      2.49 o 
   7  15   0       40.71       38.04      3.35 o 
   8  15   0       23.69       25.78      3.14 o 
   9  15   0      241.46      250.49      7.05 o 
  10  15   0       19.50       17.45      3.48 o 
  11  15   0        9.46       14.58      3.39 o 
   0  16   0      161.57      154.03      9.55 o 
   1  16   0      343.79      339.34     11.55 o 
   2  16   0       25.68       24.81      4.95 o 
   3  16   0        8.28        5.31      3.81 o 
   4  16   0       10.69        8.91      1.07 o 
   5  16   0      163.41      148.50      3.52 o 
   6  16   0       13.82       12.79      2.24 o 
   7  16   0       21.55       12.78      3.00 o 
   8  16   0        7.13        6.96      3.40 o 
   9  16   0       57.16       66.62      4.47 o 
  10  16   0       29.32       23.95      3.68 o 
  11  16   0        0.43        1.74      3.29 o 
   1  17   0       21.19       27.40      3.69 o 
   2  17   0       25.70       27.72      3.78 o 
   3  17   0      217.79      210.84     11.65 o 
   4  17   0      160.70      126.84      9.16 o 
   5  17   0       62.27       63.41      3.48 o 
   6  17   0        2.94       -0.56      1.67 o 
   7  17   0        2.03       -0.82      2.01 o 
   8  17   0       15.91       15.60      3.85 o 
   9  17   0       62.85       69.63      4.44 o 
  10  17   0       21.91       17.77      3.59 o 
  11  17   0       69.54       70.17      5.88 o 
   0  18   0       12.65       18.47      4.84 o 
   1  18   0      150.31      141.55      6.86 o 
   2  18   0       33.88       29.58      4.04 o 
   3  18   0      274.91      267.99     13.79 o 
   4  18   0      257.00      266.29     14.15 o 
   5  18   0       14.66       16.33      5.27 o 
   6  18   0        2.33        2.47      1.53 o 
   7  18   0        7.41        3.40      2.23 o 
   8  18   0        4.17        0.35      2.30 o 
   9  18   0        0.13       -2.45      2.45 o 
  10  18   0        0.79        6.69      3.47 o 
   1  19   0       57.31       63.30      9.30 o 
   2  19   0        7.37        6.41      3.25 o 
   3  19   0       23.20       11.06      4.99 o 
   4  19   0       83.08       74.40      7.69 o 
   5  19   0        0.72        5.39      4.88 o 
   6  19   0       26.70       27.67      6.42 o 
   7  19   0        4.10        4.33      4.30 o 
   8  19   0       28.34       35.16      5.48 o 
   9  19   0       49.49       45.22      3.83 o 
  10  19   0        0.03        2.10      2.88 o 
   0  20   0       10.13       12.01      5.27 o 
   1  20   0       86.59       92.89      6.21 o 
   2  20   0       27.73       25.40      4.17 o 
   3  20   0      130.64      110.31     10.01 o 
   4  20   0        3.48        6.58      4.60 o 
   5  20   0       20.38       21.25      5.75 o 
   6  20   0        7.63        9.55      5.59 o 
   7  20   0       11.02       12.53      6.30 o 
   8  20   0        4.43        1.31      5.39 o 
   9  20   0       31.46       30.01      7.85 o 
   1  21   0      239.71      245.31     12.05 o 
   2  21   0       35.33       26.71      4.44 o 
   3  21   0      103.18       81.69     15.56 o 
   4  21   0        2.88        2.46      4.44 o 
   5  21   0        1.60       -4.28      4.28 o 
   6  21   0       30.48       26.00      6.90 o 
   7  21   0        2.41        4.92      5.91 o 
   8  21   0       37.13       31.91      7.85 o 
   0  22   0       14.94       25.84      6.82 o 
   1  22   0       94.41       83.75      7.47 o 
   2  22   0      100.56       97.88      6.88 o 
   3  22   0       41.76       39.24      5.18 o 
   4  22   0       16.82       18.28      4.43 o 
   5  22   0        8.49       14.43      6.10 o 
   6  22   0       18.80       14.82      6.54 o 
   7  22   0        0.30        4.40      6.34 o 
   8  22   0        4.27        6.50      6.42 o 
   1  23   0       17.26       22.59      4.65 o 
   2  23   0        0.87        1.75      3.64 o 
   3  23   0        0.01       -1.54      5.25 o 
   4  23   0       13.18       11.67      4.41 o 
   5  23   0        4.40       -4.92      4.92 o 
   6  23   0        4.94        7.89      6.14 o 
   7  23   0       24.75       18.75      7.77 o 
   0  24   0       92.04       93.11     10.31 o 
   1  24   0       14.68       16.66      4.62 o 
   2  24   0       14.00       20.56      4.80 o 
   3  24   0       13.28       13.25      7.79 o 
   4  24   0        9.52        4.96      5.33 o 
   5  24   0        6.89        5.78     10.37 o 
   6  24   0       23.05       19.66      7.53 o 
   7  24   0       15.79        8.01      7.17 o 
   1  25   0        0.24       -2.57      3.94 o 
   2  25   0       49.56       45.01      6.01 o 
   3  25   0        7.96        8.29      4.46 o 
   4  25   0        0.17        1.34      6.40 o 
   5  25   0        0.14       -4.19      4.19 o 
   6  25   0       31.13       49.56     11.67 o 
   0  26   0       11.22       10.50      7.06 o 
   1  26   0        0.01       -2.36      4.30 o 
   2  26   0        1.75        5.21      4.80 o 
   3  26   0       40.41       38.13      6.16 o 
   4  26   0        0.01        4.86      7.39 o 
   5  26   0        3.24       -0.59      5.21 o 
   6  26   0        0.01       -2.54      7.13 o 
   1  27   0        5.73        3.79      4.37 o 
   2  27   0       27.76       29.21      5.87 o 
   3  27   0        7.32        9.11      5.10 o 
   4  27   0       29.86       37.03      7.39 o 
   5  27   0        5.05       -2.58      7.85 o 
   0  28   0        0.00        9.63      7.57 o 
   1  28   0        2.42        0.76      4.62 o 
   2  28   0        5.17       14.68      5.62 o 
   3  28   0        3.09        2.24      9.97 o 
   1  29   0        1.30       -4.38      5.27 o 
 -13   1   1        3.59        2.73      2.91 o 
 -12   1   1        1.16        1.53      2.65 o 
 -11   1   1       78.02       86.33      3.54 o 
 -10   1   1       73.88       86.59      2.99 o 
  -9   1   1      588.53      560.99      7.16 o 
  -8   1   1      120.26      122.57      2.64 o 
  -7   1   1      160.51      138.09      3.03 o 
  -6   1   1      454.14      517.93      5.72 o 
  -5   1   1      358.28      370.42      4.21 o 
  -4   1   1       89.68       68.74      1.36 o 
  -3   1   1     1109.35     1168.45     10.93 o 
  -2   1   1     2019.60     2179.78     18.85 o 
  -1   1   1      852.43      863.70     11.62 o 
   0   1   1     9091.85     5034.49    189.74 o 
   1   1   1      424.32      437.42      4.47 o 
   2   1   1     1104.91     1162.81     10.35 o 
   3   1   1      297.98      319.08      3.86 o 
   4   1   1     1331.25     1407.82     13.94 o 
   5   1   1       63.37       66.36      1.62 o 
   6   1   1      163.94      157.39      2.68 o 
   7   1   1        2.47        2.55      0.89 o 
   8   1   1      251.81      244.57      4.28 o 
   9   1   1      112.62      104.24      3.48 o 
  10   1   1        0.96        0.53      2.00 o 
  11   1   1       13.72       14.76      2.82 o 
  12   1   1       63.11       60.60      5.34 o 
  13   1   1       32.08       27.12      4.54 o 
 -13   2   1        0.67       -0.78      2.43 o 
 -12   2   1        0.32       -0.97      2.05 o 
 -11   2   1       98.50      105.86      3.85 o 
 -10   2   1       21.25       23.58      1.90 o 
  -9   2   1       35.71       42.24      2.06 o 
  -8   2   1      188.95      163.69      3.06 o 
  -7   2   1       31.74       31.90      1.39 o 
  -6   2   1      348.59      313.30      4.33 o 
  -5   2   1        2.36        3.25      0.67 o 
  -4   2   1       71.03       83.91      1.44 o 
  -3   2   1       62.41       79.37      1.13 o 
  -2   2   1     2359.09     2352.51     19.49 o 
  -1   2   1     1818.40     1795.58     17.90 o 
   0   2   1      871.72      943.15     10.30 o 
   1   2   1     5238.09     5210.86     46.77 o 
   2   2   1    12717.78    12722.37    103.95 o 
   3   2   1     1860.13     1934.44     17.03 o 
   4   2   1        0.66       -0.59      0.59 o 
   5   2   1      496.30      500.94      5.51 o 
   6   2   1        1.71        3.09      0.91 o 
   7   2   1      898.85      875.27      9.76 o 
   8   2   1        0.45        0.25      1.30 o 
   9   2   1       98.60       91.74      3.29 o 
  10   2   1       39.04       41.14      2.68 o 
  11   2   1        1.29       -2.42      2.42 o 
  12   2   1       21.08       16.81      3.22 o 
  13   2   1        0.25        3.63      3.82 o 
 -13   3   1       15.96       15.94      2.71 o 
 -12   3   1       16.99       15.27      2.42 o 
 -11   3   1       73.44       67.98      3.00 o 
 -10   3   1        6.82       10.07      1.70 o 
  -9   3   1        6.82        7.04      1.45 o 
  -8   3   1     1386.36     1280.30     14.36 o 
  -7   3   1      114.09      118.23      2.52 o 
  -6   3   1       62.29       76.65      1.77 o 
  -5   3   1      278.61      295.11      3.71 o 
  -4   3   1       40.99       61.20      1.41 o 
  -3   3   1      151.69      174.00      1.88 o 
  -2   3   1    13859.44    13933.31    130.74 o 
  -1   3   1     2507.02     2675.81     28.43 o 
   0   3   1      592.87      579.90      7.41 o 
   1   3   1    13839.97    13303.89    109.71 o 
   2   3   1      165.32      203.17      2.36 o 
   3   3   1     1459.88     1479.31     13.77 o 
   4   3   1      537.49      586.56      7.14 o 
   5   3   1     2579.07     2747.80     28.11 o 
   6   3   1      691.57      674.47      7.66 o 
   7   3   1       27.98       28.78      1.62 o 
   8   3   1        4.29        7.10      1.41 o 
   9   3   1      464.10      445.52      7.63 o 
  10   3   1       65.40       57.00      3.16 o 
  11   3   1        1.01        0.19      2.01 o 
  12   3   1       11.45       17.91      3.25 o 
  13   3   1        0.68        4.27      4.42 o 
 -13   4   1        8.06        7.49      2.67 o 
 -12   4   1       13.67       10.59      2.13 o 
 -11   4   1        3.53        4.36      1.71 o 
 -10   4   1        9.72        9.19      1.68 o 
  -9   4   1        3.30        1.50      1.33 o 
  -8   4   1      311.37      269.47      4.45 o 
  -7   4   1       27.67       34.45      1.42 o 
  -6   4   1      250.26      275.84      3.75 o 
  -5   4   1      773.08      853.14      8.44 o 
  -4   4   1     2954.11     3398.28     30.76 o 
  -3   4   1     5759.02     5952.78     50.85 o 
  -2   4   1     4514.31     4851.55     43.72 o 
  -1   4   1    29593.88    25957.32    572.30 o 
   0   4   1     3114.12     3204.93     38.59 o 
   1   4   1     2806.70     2881.57     23.89 o 
   2   4   1     1405.29     1522.43     12.89 o 
   3   4   1     3228.91     3285.22     29.69 o 
   4   4   1     2926.59     3229.26     29.41 o 
   5   4   1      201.59      237.23      3.58 o 
   6   4   1        0.01        0.77      1.13 o 
   7   4   1      787.65      753.15      9.16 o 
   8   4   1        6.30        6.07      1.44 o 
   9   4   1       38.48       39.48      2.25 o 
  10   4   1       28.38       35.41      2.63 o 
  11   4   1       95.21      103.83      3.97 o 
  12   4   1        0.16       -0.64      2.43 o 
  13   4   1        0.12       -3.07      3.22 o 
 -13   5   1       23.48       20.01      2.44 o 
 -12   5   1        3.81        1.37      1.96 o 
 -11   5   1        2.08        0.50      1.65 o 
 -10   5   1       24.65       29.51      1.98 o 
  -9   5   1       15.42       13.80      1.51 o 
  -8   5   1      288.51      290.50      4.61 o 
  -7   5   1      261.95      289.76      4.12 o 
  -6   5   1      173.59      181.85      2.73 o 
  -5   5   1        1.40       -0.66      0.66 o 
  -4   5   1      857.87      929.31      9.89 o 
  -3   5   1      621.72      616.55      7.30 o 
  -2   5   1      259.32      329.31      4.79 o 
  -1   5   1     8567.68     8517.89    126.57 o 
   0   5   1     3533.02     3619.68     43.87 o 
   1   5   1        1.48        1.10      0.35 o 
   2   5   1      546.82      611.42      5.77 o 
   3   5   1      261.98      297.66      3.76 o 
   4   5   1      461.72      504.92      5.71 o 
   5   5   1       69.32       44.76      1.53 o 
   6   5   1      588.10      590.58      7.29 o 
   7   5   1      179.63      192.88      3.88 o 
   8   5   1       29.11       26.51      1.81 o 
   9   5   1        0.26        1.10      1.53 o 
  10   5   1       22.79       22.59      2.35 o 
  11   5   1       26.21       21.60      2.51 o 
  12   5   1        1.09       -1.73      2.41 o 
  13   5   1        3.52        2.94      3.44 o 
 -13   6   1        4.13        2.51      2.11 o 
 -12   6   1       35.39       32.44      2.84 o 
 -11   6   1       23.31       27.09      2.28 o 
 -10   6   1        0.29        0.02      1.43 o 
  -9   6   1      134.88      130.13      3.07 o 
  -8   6   1       20.46       23.88      1.64 o 
  -7   6   1        3.76       -1.24      1.24 o 
  -6   6   1      213.04      203.53      3.07 o 
  -5   6   1      100.87       91.97      1.78 o 
  -4   6   1       91.81      102.76      2.44 o 
  -3   6   1     3648.05     3794.87     43.10 o 
  -2   6   1      791.03      799.42      8.95 o 
  -1   6   1      640.71      640.47     13.82 o 
   0   6   1      139.09      193.55      4.40 o 
   1   6   1     1355.16     1551.32     21.06 o 
   2   6   1      464.17      477.84      5.33 o 
   3   6   1        1.34        4.13      0.76 o 
   4   6   1       22.42       26.22      1.12 o 
   5   6   1       76.10       80.11      1.90 o 
   6   6   1      229.22      221.58      5.17 o 
   7   6   1      469.36      439.53      6.49 o 
   8   6   1        6.35        3.03      1.41 o 
   9   6   1      158.85      165.35      3.95 o 
  10   6   1        0.69        0.85      1.72 o 
  11   6   1        6.95        5.10      2.32 o 
  12   6   1       11.33        7.56      2.78 o 
  13   6   1        0.93       -0.64      3.27 o 
 -13   7   1        0.85       -0.89      1.79 o 
 -12   7   1        2.35        3.56      1.88 o 
 -11   7   1        6.43        9.47      1.79 o 
 -10   7   1        2.86       -0.49      1.51 o 
  -9   7   1       22.77       19.02      1.55 o 
  -8   7   1       94.49       82.00      2.37 o 
  -7   7   1      626.92      618.61      7.50 o 
  -6   7   1        0.01       -0.43      0.74 o 
  -5   7   1     1143.87     1236.09     16.40 o 
  -4   7   1       68.42       69.35      1.83 o 
  -3   7   1     6871.35     7488.79    108.76 o 
  -2   7   1     1830.43     2159.09     23.32 o 
  -1   7   1        2.86        2.77      0.74 o 
   0   7   1     1893.46     1897.40     29.38 o 
   1   7   1     1484.23     1532.41     27.69 o 
   2   7   1     1530.80     1542.95     15.86 o 
   3   7   1      695.38      714.73      7.88 o 
   4   7   1      100.14       72.87      1.94 o 
   5   7   1      150.94      152.41      2.75 o 
   6   7   1     2352.40     2359.69     29.50 o 
   7   7   1      170.53      175.31      3.70 o 
   8   7   1       13.86       10.84      1.64 o 
   9   7   1       41.70       35.69      2.17 o 
  10   7   1       44.48       45.35      2.65 o 
  11   7   1       22.96       18.95      2.48 o 
  12   7   1        7.86        5.82      2.31 o 
  13   7   1        7.98        1.16      5.13 o 
 -13   8   1        0.16        1.72      4.19 o 
 -12   8   1        6.30        7.68      2.60 o 
 -11   8   1       20.69       24.27      2.47 o 
 -10   8   1       87.75       92.19      2.87 o 
  -9   8   1       74.66       62.33      2.45 o 
  -8   8   1       90.55       84.78      2.52 o 
  -7   8   1       88.98       91.88      2.10 o 
  -6   8   1      114.63      123.49      3.16 o 
  -5   8   1        0.51       -0.84      0.84 o 
  -4   8   1       89.77      106.99      2.84 o 
  -3   8   1     3405.80     3731.85     42.83 o 
  -2   8   1      131.75      114.87      2.93 o 
  -1   8   1     1652.82     1808.45     35.30 o 
   0   8   1      297.97      338.15      9.64 o 
   1   8   1      381.51      405.97      9.53 o 
   2   8   1      702.91      775.71     10.37 o 
   3   8   1        6.99       16.58      1.06 o 
   4   8   1     2431.23     2444.61     25.15 o 
   5   8   1      183.03      166.07      2.91 o 
   6   8   1     3436.55     3211.57     35.09 o 
   7   8   1      271.42      278.24      4.74 o 
   8   8   1        3.88        4.26      1.49 o 
   9   8   1       98.85      113.56      3.47 o 
  10   8   1        6.68        6.40      1.87 o 
  11   8   1       13.67       16.80      2.36 o 
  12   8   1        0.83       -2.23      2.23 o 
 -13   9   1        0.04       -2.92      3.90 o 
 -12   9   1        6.56        4.68      3.75 o 
 -11   9   1       22.96       18.39      3.82 o 
 -10   9   1       29.00       32.71      4.82 o 
  -9   9   1        0.05        1.98      2.66 o 
  -8   9   1      109.88      101.94      4.26 o 
  -7   9   1        3.13        2.13      2.45 o 
  -6   9   1      191.30      147.33      3.71 o 
  -5   9   1       75.20       82.48      2.12 o 
  -4   9   1       91.94       99.22      2.48 o 
  -3   9   1      108.12      130.24      2.44 o 
  -2   9   1        7.10        4.72      1.08 o 
  -1   9   1        0.48        0.61      0.76 o 
   0   9   1        1.51        2.36      2.77 o 
   1   9   1      950.03     1040.88     16.82 o 
   2   9   1       44.75       66.30      1.58 o 
   3   9   1      378.79      402.62      5.63 o 
   4   9   1      189.84      205.45      4.07 o 
   5   9   1       15.59       12.01      1.04 o 
   6   9   1      576.94      525.34      7.13 o 
   7   9   1       27.42       23.36      1.58 o 
   8   9   1        0.01       -0.56      1.47 o 
   9   9   1       12.14       14.83      2.42 o 
  10   9   1        0.13        0.11      1.72 o 
  11   9   1        3.18        3.92      1.95 o 
  12   9   1        5.24        6.08      2.06 o 
 -13  10   1        4.36       -0.38      4.76 o 
 -12  10   1        0.17        1.32      3.65 o 
 -11  10   1        0.17        1.41      3.33 o 
 -10  10   1       38.36       42.55      6.08 o 
  -9  10   1        0.82       -0.18      3.08 o 
  -8  10   1        0.85       -1.01      1.74 o 
  -7  10   1      421.35      415.66      8.84 o 
  -6  10   1        7.71        3.04      1.36 o 
  -5  10   1      499.51      565.21      8.50 o 
  -4  10   1      396.51      431.78      6.57 o 
  -3  10   1       77.50       66.80      1.71 o 
  -2  10   1        8.90        6.40      1.13 o 
  -1  10   1       47.45       82.37      2.25 o 
   0  10   1      187.16      220.51      5.08 o 
   1  10   1       63.12       63.05      3.57 o 
   2  10   1      433.30      535.67      8.39 o 
   3  10   1       39.77       29.50      1.29 o 
   4  10   1      228.91      229.35      3.91 o 
   5  10   1       78.47       78.86      1.82 o 
   6  10   1      256.24      256.27      4.39 o 
   7  10   1        0.56        0.12      1.24 o 
   8  10   1       19.49       19.80      2.12 o 
   9  10   1       12.03        9.26      1.92 o 
  10  10   1        1.06        2.29      1.70 o 
  11  10   1       14.29       12.25      2.32 o 
  12  10   1        8.12        0.47      3.78 o 
 -12  11   1       40.54       41.62      5.03 o 
 -11  11   1        9.82       14.37      3.64 o 
 -10  11   1       23.70       28.76      4.51 o 
  -9  11   1       13.84       12.46      3.55 o 
  -8  11   1       98.69       93.41      7.06 o 
  -7  11   1       51.79       58.86      3.10 o 
  -6  11   1       50.08       57.11      2.84 o 
  -5  11   1       40.28       47.70      1.63 o 
  -4  11   1      151.51      164.89      3.09 o 
  -3  11   1        6.02        9.94      0.83 o 
  -2  11   1      511.01      566.58     12.05 o 
  -1  11   1      722.94      732.72     11.07 o 
   0  11   1        3.54        0.92      1.29 o 
   1  11   1      125.01      144.88      4.02 o 
   2  11   1      721.36      820.01     16.28 o 
   3  11   1       80.74       87.53      2.09 o 
   4  11   1       18.82       21.19      1.27 o 
   5  11   1      985.77      920.09     13.08 o 
   6  11   1      908.21      890.88     16.03 o 
   7  11   1        1.51       -0.51      1.36 o 
   8  11   1       82.00       72.78      3.10 o 
   9  11   1        3.98        1.75      1.70 o 
  10  11   1       11.74        9.95      4.18 o 
  11  11   1        5.57        5.02      4.24 o 
  12  11   1        1.05       -2.85      4.27 o 
 -12  12   1        0.64        0.96      3.58 o 
 -11  12   1       11.38       13.63      3.68 o 
 -10  12   1       57.92       62.30      5.75 o 
  -9  12   1      126.74      126.25      8.43 o 
  -8  12   1        0.30       -0.38      2.04 o 
  -7  12   1       32.78       30.31      2.88 o 
  -6  12   1     1451.40     1429.04     19.33 o 
  -5  12   1       25.26       26.45      1.61 o 
  -4  12   1      206.91      203.95      3.53 o 
  -3  12   1       89.62      109.85      2.98 o 
  -2  12   1       19.89       22.34      1.67 o 
  -1  12   1      115.80      122.03      2.95 o 
   0  12   1     1009.30     1015.38     14.88 o 
   1  12   1     1751.90     1793.33     28.31 o 
   2  12   1        4.50        4.67      1.26 o 
   3  12   1      523.93      539.51      8.82 o 
   4  12   1      242.36      257.77      4.31 o 
   5  12   1        6.88       11.88      1.50 o 
   6  12   1      401.82      348.90     10.64 o 
   7  12   1       14.20       20.27      4.37 o 
   8  12   1       54.06       41.82      3.67 o 
   9  12   1       29.44       24.90      3.62 o 
  10  12   1       31.34       36.30      5.01 o 
  11  12   1        7.48        4.94      3.75 o 
  12  12   1        8.63        6.71      7.06 o 
 -12  13   1        0.26        1.49      3.43 o 
 -11  13   1        0.10       -1.88      4.90 o 
 -10  13   1        1.90        0.16      6.70 o 
  -9  13   1        2.32        2.46      2.63 o 
  -8  13   1        1.16       -2.46      2.46 o 
  -7  13   1      109.36      108.82      3.91 o 
  -6  13   1       14.93       13.81      1.92 o 
  -5  13   1       13.11       16.80      1.45 o 
  -4  13   1        0.72        0.18      0.87 o 
  -3  13   1        2.31        1.45      1.20 o 
  -2  13   1      400.95      437.61      8.09 o 
  -1  13   1      202.73      195.80      4.40 o 
   0  13   1      106.37      118.14      2.94 o 
   1  13   1       31.16       45.23      8.42 o 
   2  13   1       74.00       74.84      2.77 o 
   3  13   1      386.14      409.18      8.72 o 
   4  13   1       58.75       71.14      2.27 o 
   5  13   1       85.93       60.47      2.75 o 
   6  13   1        5.19        6.69      3.83 o 
   7  13   1      646.41      570.41     13.24 o 
   8  13   1        9.88        8.69      2.78 o 
   9  13   1        6.54       -0.50      2.64 o 
  10  13   1        2.01        1.28      3.57 o 
  11  13   1        3.75       -3.41      3.41 o 
 -12  14   1        2.19        1.90      4.11 o 
 -11  14   1        3.86        1.66      3.69 o 
 -10  14   1        6.01        6.31      3.61 o 
  -9  14   1        0.00        1.30      2.19 o 
  -8  14   1       31.89       31.60      3.03 o 
  -7  14   1        0.28       -1.82      1.82 o 
  -6  14   1      115.28      118.09      5.28 o 
  -5  14   1        5.39        3.73      1.22 o 
  -4  14   1      450.31      464.46     12.92 o 
  -3  14   1      111.03      102.74      3.28 o 
  -2  14   1      294.38      308.30      6.19 o 
  -1  14   1       10.53       14.28      1.34 o 
   0  14   1      295.18      276.85      5.17 o 
   1  14   1        2.79        3.58      1.26 o 
   2  14   1       19.26       13.87      1.58 o 
   3  14   1      666.86      676.39     12.10 o 
   4  14   1       24.82       40.49      1.71 o 
   5  14   1       28.35       31.83      2.51 o 
   6  14   1        6.40       -1.64      1.91 o 
   7  14   1        7.40        4.19      2.13 o 
   8  14   1        1.50        1.38      2.12 o 
   9  14   1       28.73       21.72      3.50 o 
  10  14   1        4.08        0.90      3.67 o 
  11  14   1       12.55       20.96      4.90 o 
 -12  15   1        4.45        6.74      6.10 o 
 -11  15   1       11.16        6.18      4.38 o 
 -10  15   1       32.41       34.65      3.19 o 
  -9  15   1       91.78       96.56      4.27 o 
  -8  15   1      101.98      100.63      4.76 o 
  -7  15   1       41.34       29.58      2.94 o 
  -6  15   1       59.15       58.66      2.63 o 
  -5  15   1       74.07       66.03      2.92 o 
  -4  15   1      440.84      436.22      9.76 o 
  -3  15   1      119.40      119.10      5.22 o 
  -2  15   1       33.01       38.24      3.59 o 
  -1  15   1      199.42      221.99      5.06 o 
   0  15   1      204.39      214.87      4.84 o 
   1  15   1       14.88       14.71      2.25 o 
   2  15   1      176.03      173.15      7.43 o 
   3  15   1       24.28       35.08      6.12 o 
   4  15   1        5.35        2.41      1.71 o 
   5  15   1       38.09       35.97      2.05 o 
   6  15   1       16.35       10.25      2.30 o 
   7  15   1       30.37       29.45      3.04 o 
   8  15   1       40.92       34.83      2.99 o 
   9  15   1        9.02       11.02      3.63 o 
  10  15   1        0.15        3.12      2.59 o 
  11  15   1        8.17       13.28      3.82 o 
 -11  16   1        2.13        0.14      4.08 o 
 -10  16   1        3.28        1.39      3.00 o 
  -9  16   1       40.53       45.91      6.35 o 
  -8  16   1       16.70       12.45      2.60 o 
  -7  16   1       13.83       15.01      2.37 o 
  -6  16   1       29.35       25.52      2.62 o 
  -5  16   1        3.25        3.51      2.39 o 
  -4  16   1        1.44        0.92      2.73 o 
  -3  16   1        2.16       -0.54      1.39 o 
  -2  16   1      756.54      765.39     17.33 o 
  -1  16   1       16.38       15.54      1.57 o 
   0  16   1       15.07       18.71      1.39 o 
   1  16   1      157.88      159.04      5.49 o 
   2  16   1       83.07       90.30      5.98 o 
   3  16   1        1.15       -0.18      1.45 o 
   4  16   1      166.59      143.61      8.75 o 
   5  16   1       64.43       52.43      2.73 o 
   6  16   1       55.16       46.11      4.99 o 
   7  16   1        1.14       -2.02      2.02 o 
   8  16   1        2.49        3.50      2.49 o 
   9  16   1       18.79       13.35      3.57 o 
  10  16   1       18.90       28.80      3.31 o 
  11  16   1        2.13        0.02      3.65 o 
 -11  17   1       12.72       17.27      4.05 o 
 -10  17   1        8.64        7.94      3.39 o 
  -9  17   1       44.87       47.67      8.67 o 
  -8  17   1        1.75        3.14      2.72 o 
  -7  17   1       10.37       10.50      1.97 o 
  -6  17   1        8.30        7.45      2.85 o 
  -5  17   1      177.46      176.75     11.89 o 
  -4  17   1       21.47       13.82      1.93 o 
  -3  17   1       24.32       19.46      2.10 o 
  -2  17   1        9.64       21.24      1.92 o 
  -1  17   1       19.74       14.08      3.18 o 
   0  17   1       33.55       34.93      3.95 o 
   1  17   1        9.97        8.82      2.86 o 
   2  17   1        2.28        0.74      1.23 o 
   3  17   1       12.47       16.88      2.62 o 
   4  17   1       11.32       13.88      2.06 o 
   5  17   1        0.10       -2.16      2.16 o 
   6  17   1        1.47       -1.55      1.55 o 
   7  17   1       10.67       12.87      2.54 o 
   8  17   1       17.54       20.23      2.90 o 
   9  17   1       11.90       16.12      3.23 o 
  10  17   1        1.33        4.98      3.37 o 
 -11  18   1        0.68       -2.35      8.98 o 
 -10  18   1        1.49       -2.15      2.88 o 
  -9  18   1       27.05       28.48      3.01 o 
  -8  18   1       29.74       28.40      5.23 o 
  -7  18   1       18.76       20.72      3.54 o 
  -6  18   1       65.96       60.39      4.31 o 
  -5  18   1       16.96       27.52      3.12 o 
  -4  18   1      146.50      122.83      3.97 o 
  -3  18   1       93.92       90.02      5.74 o 
  -2  18   1       43.69       43.98      4.42 o 
  -1  18   1       11.64       12.28      3.42 o 
   0  18   1      273.82      266.71      9.77 o 
   1  18   1      147.66      147.33      7.18 o 
   2  18   1      271.74      259.59     13.87 o 
   3  18   1       20.97       23.64      3.13 o 
   4  18   1       90.57       75.20      3.43 o 
   5  18   1        0.29        0.57      2.31 o 
   6  18   1        2.37        4.00      2.70 o 
   7  18   1        2.91        0.39      4.68 o 
   8  18   1       64.76       78.44      4.17 o 
   9  18   1      115.05      131.80      5.68 o 
  10  18   1        5.65        2.11      2.85 o 
 -10  19   1        1.88       -4.04      4.72 o 
  -9  19   1        0.37        1.63      4.32 o 
  -8  19   1        8.74        3.01      3.27 o 
  -7  19   1        6.69        5.41      3.41 o 
  -6  19   1        8.71        3.79      2.56 o 
  -5  19   1       62.21       52.20      2.84 o 
  -4  19   1      106.89      105.75      8.80 o 
  -3  19   1      120.89      115.55      6.79 o 
  -2  19   1        0.05       -2.65      2.65 o 
  -1  19   1       32.29       22.70      3.94 o 
   0  19   1        5.65        9.55      3.45 o 
   1  19   1        1.42        3.55      3.21 o 
   2  19   1       45.29       31.33      4.31 o 
   3  19   1       13.98       26.04      5.75 o 
   4  19   1        0.78        0.85      1.91 o 
   5  19   1       10.06        9.13      4.72 o 
   6  19   1        1.53        1.62      4.50 o 
   7  19   1       46.32       49.69      4.50 o 
   8  19   1        1.66       -2.88      5.57 o 
   9  19   1       19.01       24.23      4.48 o 
  10  19   1       20.57       17.65      4.66 o 
 -10  20   1        6.61       -0.44      4.40 o 
  -9  20   1        3.37       -3.57      3.84 o 
  -8  20   1        0.22       -1.11      2.86 o 
  -7  20   1        6.78        1.11      2.69 o 
  -6  20   1        0.77       -3.13      4.44 o 
  -5  20   1       21.04       11.89      4.99 o 
  -4  20   1        7.18        6.49      3.44 o 
  -3  20   1        0.04        1.50      3.03 o 
  -2  20   1       25.66       27.29      4.36 o 
  -1  20   1      214.38      205.02     12.27 o 
   0  20   1       43.60       35.52      4.58 o 
   1  20   1        0.64       -2.83      2.83 o 
   2  20   1       17.40        9.72      3.70 o 
   3  20   1        0.27        5.23      4.99 o 
   4  20   1        4.75        6.34      4.76 o 
   5  20   1       70.57       63.62      8.09 o 
   6  20   1       10.57       10.06      2.44 o 
   7  20   1        2.80        7.44      3.35 o 
   8  20   1       66.78       81.25      5.97 o 
   9  20   1        0.31        3.10      4.46 o 
  -9  21   1        5.85       -1.35      3.21 o 
  -8  21   1        8.52       -0.91      5.03 o 
  -7  21   1        0.93       -4.60      5.27 o 
  -6  21   1        1.74       -2.10      4.95 o 
  -5  21   1       23.35       22.75      5.87 o 
  -4  21   1       13.30       24.42      4.29 o 
  -3  21   1       34.52       33.69      4.63 o 
  -2  21   1        0.25       -2.30      3.17 o 
  -1  21   1       74.86       75.00      5.96 o 
   0  21   1       18.03       16.31      4.19 o 
   1  21   1        7.37        4.34      3.66 o 
   2  21   1       62.64       52.02      5.43 o 
   3  21   1       78.40       71.31      8.24 o 
   4  21   1        2.40        0.24      4.84 o 
   5  21   1        1.49        5.59      5.63 o 
   6  21   1        2.42        6.18      5.87 o 
   7  21   1        3.33        4.08      6.06 o 
   8  21   1        3.94        8.78      2.75 o 
   9  21   1       38.25       41.61      8.70 o 
  -7  22   1       13.68       18.99      6.90 o 
  -6  22   1        9.52        8.80      5.75 o 
  -5  22   1       28.62       27.21      4.75 o 
  -4  22   1        5.01        7.16      3.60 o 
  -3  22   1       11.98        6.22      3.77 o 
  -2  22   1        4.70        6.04      8.48 o 
  -1  22   1       29.76       33.34      4.78 o 
   0  22   1        5.57        5.05      3.65 o 
   1  22   1       36.43       32.94      5.17 o 
   2  22   1        2.21        4.83      3.65 o 
   3  22   1      150.38      166.59      9.03 o 
   4  22   1       13.89       22.99      6.58 o 
   5  22   1       15.09       10.90      6.58 o 
   6  22   1        7.36       14.07      6.38 o 
   7  22   1        0.00       -0.67      6.38 o 
   8  22   1       41.11       35.40      8.32 o 
  -7  23   1        0.28       -3.45      6.18 o 
  -6  23   1        0.04        7.02      5.99 o 
  -5  23   1        4.89        5.87      4.09 o 
  -4  23   1        3.02        0.47      4.74 o 
  -3  23   1        1.45       -2.01      3.54 o 
  -2  23   1       19.88       23.49      4.69 o 
  -1  23   1       16.06       12.91      4.28 o 
   0  23   1       13.50       14.26      7.91 o 
   1  23   1      186.57      173.33      9.06 o 
   2  23   1        1.45        7.78      4.23 o 
   3  23   1        1.00        1.25      3.89 o 
   4  23   1        4.55        6.04      4.45 o 
   5  23   1        3.59        4.08      6.26 o 
   6  23   1       23.40       26.99      7.77 o 
   7  23   1        4.51        5.51      7.06 o 
   8  23   1        0.19       -1.15      6.94 o 
  -6  24   1       10.55        8.62      4.77 o 
  -5  24   1        0.18       -1.98      4.02 o 
  -4  24   1        0.02       -0.32      3.99 o 
  -3  24   1        0.74       -3.38      3.38 o 
  -2  24   1       32.66       35.54      5.14 o 
  -1  24   1       28.30       27.78      5.00 o 
   0  24   1        6.95        4.40      5.25 o 
   1  24   1        4.47        3.50      6.18 o 
   2  24   1       52.74       55.27      6.19 o 
   3  24   1       11.62       -1.49      7.89 o 
   4  24   1        0.75        0.74      7.53 o 
   5  24   1       57.31       76.70      9.91 o 
   6  24   1        6.13        7.49      6.66 o 
   7  24   1        0.49        0.79      7.06 o 
  -6  25   1        1.37       -3.31      4.38 o 
  -5  25   1       15.41       19.25      5.27 o 
  -4  25   1        1.27       -1.84      6.52 o 
  -3  25   1       21.19       28.01      5.31 o 
  -2  25   1        6.26        5.60      6.30 o 
  -1  25   1        0.08        1.87      3.92 o 
   0  25   1        0.07        6.14      4.16 o 
   1  25   1       53.67       66.10      6.80 o 
   2  25   1      102.71       97.13      8.68 o 
   3  25   1        0.02       -2.71      5.09 o 
   4  25   1        2.65       -1.43      4.61 o 
   5  25   1       16.46       16.43      5.99 o 
   6  25   1        1.66       17.44      7.53 o 
  -5  26   1        1.63       -4.60      8.84 o 
  -4  26   1        6.91        3.67      4.66 o 
  -3  26   1       22.62       32.19      6.76 o 
  -2  26   1        1.59        4.84      8.34 o 
  -1  26   1        1.70        9.35      4.75 o 
   0  26   1        0.23        0.56      4.25 o 
   1  26   1        0.74       -1.07      4.39 o 
   2  26   1       67.97       71.08      9.87 o 
   3  26   1       23.25       24.81      5.60 o 
   4  26   1        3.06        3.62      5.21 o 
   5  26   1        9.49       10.95      5.91 o 
  -5  27   1        4.41       -6.54      6.54 o 
  -4  27   1        1.60        5.29      5.32 o 
  -3  27   1       19.88       10.40      5.06 o 
  -2  27   1        3.28        8.65      4.93 o 
  -1  27   1       16.28       13.66      5.05 o 
   0  27   1        0.56        6.68      4.48 o 
   1  27   1       10.93        7.90      5.79 o 
   2  27   1       21.74       18.68      5.54 o 
   3  27   1       18.55       18.28      6.96 o 
   4  27   1        1.08       -5.35      5.35 o 
  -3  28   1        0.00        6.84      5.40 o 
  -2  28   1        3.09        4.63      4.85 o 
  -1  28   1        0.26       -2.51      5.04 o 
   0  28   1        4.00       -1.43      4.99 o 
   1  28   1        5.51        7.38      6.36 o 
   2  28   1        3.34        6.04      6.30 o 
   3  28   1        2.00       -0.69      5.82 o 
   0  29   1        0.51        3.24      6.12 o 
 -14   0   2        7.02        5.00      5.47 o 
 -13   0   2       79.66       66.50      4.70 o 
 -12   0   2        2.78        0.23      2.67 o 
 -11   0   2        0.91       -2.06      2.32 o 
 -10   0   2      796.28      762.84     14.73 o 
  -9   0   2     1378.83     1302.59     19.73 o 
  -8   0   2       25.00       45.37      2.19 o 
  -7   0   2      126.53      121.90      4.37 o 
  -6   0   2       67.06       61.42      2.37 o 
  -5   0   2     2906.18     2521.95     34.36 o 
  -4   0   2     2693.12     2913.77     39.12 o 
  -3   0   2     4455.47     4889.69     59.45 o 
  -2   0   2     9855.33     9797.32    113.22 o 
  -1   0   2    20755.21    19541.15    237.91 o 
   0   0   2      179.59      177.80      2.47 o 
   1   0   2     4339.21     4501.44     54.94 o 
   2   0   2     2411.54     2375.44     32.13 o 
   3   0   2     5841.71     6269.63     93.66 o 
   4   0   2     2538.16     2871.00     38.94 o 
   5   0   2       51.11       31.63      3.01 o 
   6   0   2      149.17      152.51      3.98 o 
   7   0   2      218.83      223.47      5.93 o 
   8   0   2      598.21      574.51     14.03 o 
   9   0   2       21.63       25.06      6.37 o 
  10   0   2        5.68        3.37      3.23 o 
  11   0   2        0.43       -3.04      3.04 o 
  12   0   2        4.75        2.57      4.16 o 
  13   0   2        2.77        6.57      5.66 o 
 -14   1   2        0.49        5.29      3.06 o 
 -13   1   2        1.91        1.84      2.37 o 
 -12   1   2        0.02       -2.05      2.05 o 
 -11   1   2        1.33        0.23      1.60 o 
 -10   1   2        6.98       12.36      1.71 o 
  -9   1   2       16.90       17.07      1.49 o 
  -8   1   2       82.55       79.62      2.09 o 
  -7   1   2       33.22       32.29      1.33 o 
  -6   1   2       79.34       99.38      1.94 o 
  -5   1   2      233.67      259.57      3.19 o 
  -4   1   2       54.27       50.67      1.14 o 
  -3   1   2     1043.74     1032.43      8.87 o 
  -2   1   2     1956.78     2089.02     17.34 o 
  -1   1   2     4299.07     4297.56     37.44 o 
   0   1   2     2223.61     2317.10     19.33 o 
   1   1   2     4162.69     4334.44     37.33 o 
   2   1   2      109.21      101.54      1.53 o 
   3   1   2      471.53      511.54      6.44 o 
   4   1   2      218.65      179.65      2.89 o 
   5   1   2      348.46      371.10      5.31 o 
   6   1   2       61.66       65.34      1.95 o 
   7   1   2        1.36       -0.95      1.06 o 
   8   1   2       80.40       80.74      2.99 o 
   9   1   2        0.45       -0.90      1.89 o 
  10   1   2       17.06       15.14      3.07 o 
  11   1   2        9.16       11.55      2.80 o 
  12   1   2        0.10       -2.43      2.79 o 
  13   1   2        0.60       -1.94      3.78 o 
 -14   2   2       10.32       18.58      3.62 o 
 -13   2   2       11.96        6.17      2.49 o 
 -12   2   2        0.75        3.50      2.14 o 
 -11   2   2       15.45       11.83      2.02 o 
 -10   2   2        0.94        1.90      1.42 o 
  -9   2   2        0.27        3.87      1.42 o 
  -8   2   2      175.99      187.66      3.34 o 
  -7   2   2        0.20       -0.21      0.84 o 
  -6   2   2      118.83      125.99      2.18 o 
  -5   2   2       33.45       27.87      1.10 o 
  -4   2   2     2494.67     2468.94     21.53 o 
  -3   2   2       16.60       11.64      0.74 o 
  -2   2   2     3795.01     4068.61     40.91 o 
  -1   2   2      996.42     1063.60     13.33 o 
   0   2   2     9372.62     9079.33     82.86 o 
   1   2   2      754.33      791.96      7.95 o 
   2   2   2      497.90      484.75      6.23 o 
   3   2   2     1751.61     1854.32     20.44 o 
   4   2   2      100.97      106.66      2.45 o 
   5   2   2      415.35      441.61      6.46 o 
   6   2   2      226.60      216.43      3.67 o 
   7   2   2      123.62      127.07      3.20 o 
   8   2   2        6.26        9.38      1.73 o 
   9   2   2        9.00        7.68      2.14 o 
  10   2   2       18.65       11.44      2.47 o 
  11   2   2       33.71       40.09      3.42 o 
  12   2   2       11.86        8.21      3.09 o 
  13   2   2        7.95        8.65      4.78 o 
 -14   3   2        5.59        4.53      3.02 o 
 -13   3   2       10.77        9.45      2.63 o 
 -12   3   2       22.35       22.24      2.33 o 
 -11   3   2       14.09       11.29      1.90 o 
 -10   3   2        0.03       -1.40      1.40 o 
  -9   3   2      871.28      826.91     10.11 o 
  -8   3   2        0.94       -1.09      1.09 o 
  -7   3   2      181.00      211.68      3.14 o 
  -6   3   2      200.84      212.75      3.11 o 
  -5   3   2      281.58      239.03      3.16 o 
  -4   3   2     4842.83     5165.65     46.40 o 
  -3   3   2      752.29      726.67      7.35 o 
  -2   3   2     1416.69     1593.27     16.17 o 
  -1   3   2       96.62       73.41      1.64 o 
   0   3   2     1001.30     1031.10     11.95 o 
   1   3   2     4018.20     4151.78     37.43 o 
   2   3   2       20.66       17.92      0.79 o 
   3   3   2       80.90      104.50      1.97 o 
   4   3   2      244.07      254.89      3.64 o 
   5   3   2      118.96      136.23      2.85 o 
   6   3   2       34.99       29.60      1.60 o 
   7   3   2       42.16       38.68      1.99 o 
   8   3   2        2.44        3.50      1.56 o 
   9   3   2       36.15       27.78      2.33 o 
  10   3   2       15.92       15.02      2.58 o 
  11   3   2        1.69       -0.49      2.42 o 
  12   3   2        2.53       -0.20      3.19 o 
 -14   4   2       15.38       19.44      2.92 o 
 -13   4   2        7.68        2.23      2.11 o 
 -12   4   2       19.46       24.96      2.37 o 
 -11   4   2        2.16       -0.67      1.57 o 
 -10   4   2        1.16       -0.70      1.40 o 
  -9   4   2      115.01      101.44      2.71 o 
  -8   4   2      883.70      809.32      9.65 o 
  -7   4   2      277.07      236.01      3.53 o 
  -6   4   2      127.82      128.09      2.41 o 
  -5   4   2      185.89      182.63      2.60 o 
  -4   4   2     6678.58     7179.54     61.33 o 
  -3   4   2      413.40      431.47      4.65 o 
  -2   4   2    39419.38    37329.71    393.14 o 
  -1   4   2     2284.50     2398.29     29.41 o 
   0   4   2     5750.80     5908.61     66.10 o 
   1   4   2      153.28      153.96      1.86 o 
   2   4   2       12.90       22.92      0.75 o 
   3   4   2     3094.66     3346.71     33.59 o 
   4   4   2     1651.11     1659.78     17.46 o 
   5   4   2      475.70      517.55      6.86 o 
   6   4   2        0.85        0.26      1.15 o 
   7   4   2        0.97        1.82      1.29 o 
   8   4   2       42.47       50.64      2.32 o 
   9   4   2        2.61        2.93      1.80 o 
  10   4   2       45.80       49.06      2.97 o 
  11   4   2       39.36       38.79      3.78 o 
  12   4   2        0.44       -2.98      2.98 o 
 -13   5   2       23.99       24.96      2.44 o 
 -12   5   2       11.63       16.17      2.04 o 
 -11   5   2        0.01       -1.54      1.54 o 
 -10   5   2        4.27        1.70      1.39 o 
  -9   5   2       29.48       26.08      1.66 o 
  -8   5   2       19.13       22.98      1.53 o 
  -7   5   2       13.83        9.32      1.25 o 
  -6   5   2      344.61      340.02      4.61 o 
  -5   5   2       47.66       42.76      1.11 o 
  -4   5   2     1125.71     1093.99     11.60 o 
  -3   5   2      304.24      354.31      3.98 o 
  -2   5   2     5728.38     6438.69     72.02 o 
  -1   5   2     1253.94     1275.79     23.41 o 
   0   5   2      602.09      594.09      7.29 o 
   1   5   2      892.99      929.83     10.35 o 
   2   5   2       10.12        9.70      0.83 o 
   3   5   2      136.52      134.16      2.18 o 
   4   5   2       27.19       42.33      1.83 o 
   5   5   2      247.29      246.85      4.47 o 
   6   5   2      105.17      116.40      2.89 o 
   7   5   2      222.33      213.59      4.46 o 
   8   5   2        1.53       -0.25      1.39 o 
   9   5   2       74.65       71.93      3.13 o 
  10   5   2       16.89       16.73      2.51 o 
  11   5   2       58.54       51.55      3.49 o 
  12   5   2        0.03       -2.12      2.56 o 
 -13   6   2        2.68        4.30      2.08 o 
 -12   6   2       82.84       83.41      3.16 o 
 -11   6   2       41.97       40.56      2.20 o 
 -10   6   2       10.58       13.39      1.84 o 
  -9   6   2       54.30       64.01      2.15 o 
  -8   6   2      119.66      113.24      2.93 o 
  -7   6   2       69.65       75.22      2.46 o 
  -6   6   2      234.57      221.72      3.40 o 
  -5   6   2      478.15      547.90      6.91 o 
  -4   6   2        6.14       12.06      0.91 o 
  -3   6   2      284.47      380.02      4.69 o 
  -2   6   2     2230.30     2388.29     32.51 o 
  -1   6   2      509.59      514.79      8.52 o 
   0   6   2     1389.45     1451.68     22.04 o 
   1   6   2     1423.46     1443.35     16.86 o 
   2   6   2       32.65       27.84      1.29 o 
   3   6   2        4.60        9.11      0.76 o 
   4   6   2      631.86      619.41      7.20 o 
   5   6   2       19.30       18.32      1.10 o 
   6   6   2      286.88      271.46      4.56 o 
   7   6   2      362.22      354.60      5.70 o 
   8   6   2        5.57        2.84      1.49 o 
   9   6   2       98.44      102.20      3.64 o 
  10   6   2       63.11       64.04      3.59 o 
  11   6   2        8.02        7.30      2.46 o 
  12   6   2        0.00       -2.54      2.54 o 
 -13   7   2        8.45       10.97      3.83 o 
 -12   7   2        0.00        1.64      1.85 o 
 -11   7   2        6.22        4.53      1.49 o 
 -10   7   2       20.11       17.38      1.54 o 
  -9   7   2        8.96        7.94      1.21 o 
  -8   7   2       12.48       10.67      1.58 o 
  -7   7   2        0.27       -1.53      1.53 o 
  -6   7   2       87.29       90.10      2.46 o 
  -5   7   2      284.07      257.11      4.16 o 
  -4   7   2       82.97      102.41      2.16 o 
  -3   7   2       98.64       75.90      1.49 o 
  -2   7   2       75.43       68.00      2.19 o 
  -1   7   2     3939.86     4148.33     55.85 o 
   0   7   2        0.44        0.58      0.65 o 
   1   7   2     5117.12     5320.19     64.67 o 
   2   7   2      580.56      643.51      6.76 o 
   3   7   2        6.84       11.54      0.81 o 
   4   7   2       39.65       43.01      1.39 o 
   5   7   2       78.65       81.93      2.88 o 
   6   7   2      867.90      816.46     10.33 o 
   7   7   2        5.04        7.04      1.42 o 
   8   7   2       54.82       48.09      2.55 o 
   9   7   2       54.36       53.75      2.78 o 
  10   7   2        9.68        6.06      2.05 o 
  11   7   2       19.18       28.31      2.97 o 
  12   7   2        0.53       -2.11      2.79 o 
 -13   8   2        2.86        2.09      4.01 o 
 -12   8   2        9.57        9.99      3.84 o 
 -11   8   2        5.16       11.00      3.07 o 
 -10   8   2       38.75       40.78      2.78 o 
  -9   8   2        0.00        1.30      2.08 o 
  -8   8   2       39.94       47.48      2.65 o 
  -7   8   2        0.10       -1.38      1.38 o 
  -6   8   2      290.40      308.01      5.29 o 
  -5   8   2      849.02      838.10     10.67 o 
  -4   8   2        8.12        2.15      0.72 o 
  -3   8   2     4686.77     5025.26     70.90 o 
  -2   8   2      509.60      539.44      8.16 o 
  -1   8   2       66.01       62.39      2.48 o 
   0   8   2       20.05        8.76      0.83 o 
   1   8   2      526.90      532.71      7.96 o 
   2   8   2      110.17      107.96      2.24 o 
   3   8   2      117.73      150.95      2.51 o 
   4   8   2       65.23       68.73      1.76 o 
   5   8   2       21.44       20.33      1.26 o 
   6   8   2      789.57      731.67      9.44 o 
   7   8   2      108.68      112.16      3.24 o 
   8   8   2        2.79        4.05      1.73 o 
   9   8   2        3.74       -0.02      1.77 o 
  10   8   2       60.28       59.51      2.94 o 
  11   8   2        7.92        8.86      2.26 o 
  12   8   2        0.36       -0.38      2.56 o 
 -13   9   2        1.69        0.25      3.92 o 
 -12   9   2       10.77        7.62      5.94 o 
 -11   9   2        2.83        0.01      2.90 o 
 -10   9   2        0.01        3.07      2.10 o 
  -9   9   2      135.71      139.60      4.95 o 
  -8   9   2       29.46       32.37      2.38 o 
  -7   9   2      285.07      271.88      5.22 o 
  -6   9   2       73.24       63.68      2.10 o 
  -5   9   2       73.10       57.72      2.11 o 
  -4   9   2      125.61      139.69      2.43 o 
  -3   9   2       25.97       26.64      2.19 o 
  -2   9   2      262.39      255.24      4.90 o 
  -1   9   2     1660.80     1546.21     19.37 o 
   0   9   2      760.96      750.89     12.17 o 
   1   9   2        4.30        4.97      1.04 o 
   2   9   2       99.35       88.52      2.10 o 
   3   9   2      261.61      292.35      3.82 o 
   4   9   2        3.92        7.79      0.92 o 
   5   9   2      107.17      102.92      2.48 o 
   6   9   2      210.80      210.28      3.91 o 
   7   9   2       12.29       16.54      1.71 o 
   8   9   2        4.22        4.76      1.67 o 
   9   9   2       40.13       47.09      3.42 o 
  10   9   2        4.79        4.57      2.02 o 
  11   9   2       11.07       12.64      2.39 o 
  12   9   2        2.69        1.76      2.46 o 
 -13  10   2        3.33        0.53      4.65 o 
 -12  10   2       25.87       22.36      4.22 o 
 -11  10   2       47.72       47.82      7.43 o 
 -10  10   2       12.79        7.77      3.69 o 
  -9  10   2       28.71       33.51      2.82 o 
  -8  10   2        5.06        3.55      1.71 o 
  -7  10   2       14.88       16.04      1.79 o 
  -6  10   2       59.65       60.75      2.05 o 
  -5  10   2      171.51      191.12      3.21 o 
  -4  10   2       25.00       26.44      1.07 o 
  -3  10   2      417.05      425.46      7.54 o 
  -2  10   2      132.34      129.57      3.94 o 
  -1  10   2        2.35        0.08      0.89 o 
   0  10   2      562.04      595.71     24.99 o 
   1  10   2        1.17        0.56      0.90 o 
   2  10   2      727.56      790.06     11.42 o 
   3  10   2      681.57      741.79      7.84 o 
   4  10   2       22.02       20.75      1.06 o 
   5  10   2      326.14      333.09      4.87 o 
   6  10   2       30.50       30.14      1.90 o 
   7  10   2       93.74       83.11      2.89 o 
   8  10   2      365.75      353.12      6.22 o 
   9  10   2        1.17        1.93      1.84 o 
  10  10   2        0.25       -1.76      1.76 o 
  11  10   2        4.09        3.97      2.13 o 
  12  10   2        0.23       -0.41      2.07 o 
 -13  11   2        1.56        1.80      3.81 o 
 -12  11   2       14.01        8.53      3.73 o 
 -11  11   2       83.82       95.35      5.74 o 
 -10  11   2        7.23        6.96      3.59 o 
  -9  11   2        0.28       -2.60      2.60 o 
  -8  11   2      126.79      138.88      4.83 o 
  -7  11   2      259.50      225.98      4.96 o 
  -6  11   2       11.32        7.64      1.27 o 
  -5  11   2      193.55      211.18      3.35 o 
  -4  11   2      968.42      941.14     15.91 o 
  -3  11   2       96.34       78.93      4.34 o 
  -2  11   2       20.45       28.70      1.62 o 
  -1  11   2      143.27      121.95      3.04 o 
   0  11   2       13.92       18.71      1.50 o 
   1  11   2       66.22       74.29      2.73 o 
   2  11   2        3.89        4.10      1.21 o 
   3  11   2      193.88      180.23      5.93 o 
   4  11   2      144.40      131.09      2.20 o 
   5  11   2      392.45      374.85      5.82 o 
   6  11   2       72.63       70.86      2.59 o 
   7  11   2       86.79       71.98      2.65 o 
   8  11   2       11.80       14.39      2.42 o 
   9  11   2       13.08       10.26      1.91 o 
  10  11   2        8.39        8.89      2.72 o 
  11  11   2        3.05        0.59      1.75 o 
  12  11   2       23.47       32.85      5.88 o 
 -12  12   2       27.07       24.99      4.38 o 
 -11  12   2       35.07       42.02      5.36 o 
 -10  12   2        8.68        5.81      4.00 o 
  -9  12   2       43.82       51.51      3.82 o 
  -8  12   2      128.07      108.09      4.78 o 
  -7  12   2        8.08        9.42      2.08 o 
  -6  12   2       35.03       37.07      2.57 o 
  -5  12   2      333.81      334.45      7.33 o 
  -4  12   2      204.39      204.74      5.03 o 
  -3  12   2        0.00        0.02      1.22 o 
  -2  12   2      139.58      152.13      4.44 o 
  -1  12   2        0.69        1.81      1.02 o 
   0  12   2      114.63      123.13      3.85 o 
   1  12   2       30.93       26.16      1.81 o 
   2  12   2      206.10      223.03      8.10 o 
   3  12   2        0.96        3.25      1.53 o 
   4  12   2        0.11       -0.92      0.92 o 
   5  12   2      416.64      401.25      7.51 o 
   6  12   2        2.24        2.23      1.09 o 
   7  12   2       28.81       32.12      1.84 o 
   8  12   2        9.55       10.32      1.59 o 
   9  12   2       15.86       14.60      3.15 o 
  10  12   2        1.97        2.08      3.69 o 
  11  12   2        0.32       -1.93      3.48 o 
 -12  13   2        0.00       -3.12      3.12 o 
 -11  13   2        0.06       -3.40      3.40 o 
 -10  13   2       15.05       15.36      3.94 o 
  -9  13   2        4.07        4.29      2.99 o 
  -8  13   2        0.11        2.08      2.06 o 
  -7  13   2       15.86       14.26      3.26 o 
  -6  13   2      115.80       96.53      3.00 o 
  -5  13   2       10.63        7.34      2.43 o 
  -4  13   2       22.08       26.66      2.04 o 
  -3  13   2        6.43        3.14      1.39 o 
  -2  13   2        0.71        1.83      1.18 o 
  -1  13   2       83.54       88.74      4.71 o 
   0  13   2       84.25      102.65      4.37 o 
   1  13   2       11.63       20.15      2.38 o 
   2  13   2      286.45      290.67      6.35 o 
   3  13   2      422.16      454.48      9.06 o 
   4  13   2      176.67      166.69      4.24 o 
   5  13   2       71.88       53.00      2.37 o 
   6  13   2       31.81       32.39      2.53 o 
   7  13   2        2.55        1.82      2.44 o 
   8  13   2       24.22       30.40      3.43 o 
   9  13   2        0.00       -0.87      4.19 o 
  10  13   2        1.64       -0.93      3.55 o 
  11  13   2        0.05       -3.37      3.62 o 
 -12  14   2        0.22        1.89      3.43 o 
 -11  14   2        5.04       10.44      3.91 o 
 -10  14   2      117.23      130.42      7.26 o 
  -9  14   2        3.79        4.33      2.10 o 
  -8  14   2       47.44       56.86      3.76 o 
  -7  14   2      139.67      129.30      5.54 o 
  -6  14   2      208.48      175.29      7.49 o 
  -5  14   2        0.15       -1.72      3.29 o 
  -4  14   2        2.38       -0.03      1.41 o 
  -3  14   2       84.74       87.03      3.19 o 
  -2  14   2      276.41      268.62      6.70 o 
  -1  14   2      138.26      122.63      3.92 o 
   0  14   2       80.67       86.17      3.58 o 
   1  14   2       61.06       60.48      2.74 o 
   2  14   2       20.73       22.35      1.94 o 
   3  14   2       88.29      103.77      4.82 o 
   4  14   2        0.51        2.19      2.54 o 
   5  14   2      157.87      151.17      4.99 o 
   6  14   2       70.56       62.99      3.65 o 
   7  14   2       98.81      112.99      4.50 o 
   8  14   2       15.03        8.19      2.43 o 
   9  14   2        6.64        1.68      2.68 o 
  10  14   2       17.71       23.62      4.49 o 
  11  14   2        0.26        0.92      3.91 o 
 -12  15   2        1.50        0.17      2.72 o 
 -11  15   2        9.89        4.30      2.77 o 
 -10  15   2        3.24        0.22      2.34 o 
  -9  15   2        0.01       -0.56      2.27 o 
  -8  15   2        1.54       -1.18      1.95 o 
  -7  15   2        0.12        0.39      1.31 o 
  -6  15   2       66.26       49.05      4.06 o 
  -5  15   2       28.34       28.72      3.32 o 
  -4  15   2      118.44      119.76      5.95 o 
  -3  15   2      213.05      197.19      5.06 o 
  -2  15   2      133.57      131.56      3.55 o 
  -1  15   2      968.03      954.29     16.16 o 
   0  15   2       50.33       49.08      2.24 o 
   1  15   2        0.23       -0.08      1.39 o 
   2  15   2       10.12       10.13      1.87 o 
   3  15   2       41.18       52.35      3.12 o 
   4  15   2      104.21      100.18      5.59 o 
   5  15   2        7.23        5.78      2.86 o 
   6  15   2       54.41       60.47      2.84 o 
   7  15   2       90.45       78.93      6.18 o 
   8  15   2       30.25       29.13      2.93 o 
   9  15   2       16.44       10.75      2.72 o 
  10  15   2        7.56        7.12      2.89 o 
  11  15   2        1.10        3.18      3.35 o 
 -11  16   2        2.97        4.15      3.43 o 
 -10  16   2       10.39        5.40      3.59 o 
  -9  16   2       35.37       33.13      3.18 o 
  -8  16   2       10.64       11.93      2.16 o 
  -7  16   2       19.45       19.34      3.94 o 
  -6  16   2        0.80       -2.52      2.52 o 
  -5  16   2      130.94      120.18      9.14 o 
  -4  16   2        7.57        3.28      2.33 o 
  -3  16   2        2.11        1.86      1.55 o 
  -2  16   2       65.45       73.51      5.87 o 
  -1  16   2      635.03      638.91     11.60 o 
   0  16   2       80.49       85.96      3.24 o 
   1  16   2       46.28       40.18      2.58 o 
   2  16   2        4.89        2.38      1.77 o 
   3  16   2       21.50       16.31      4.44 o 
   4  16   2       28.51       22.26      3.71 o 
   5  16   2      302.18      265.46      9.70 o 
   6  16   2        0.15        0.31      2.87 o 
   7  16   2       10.53        9.52      2.26 o 
   8  16   2       60.57       62.89      5.20 o 
   9  16   2        0.37       -3.00      3.61 o 
  10  16   2       16.49        9.02      3.24 o 
 -11  17   2        1.45        3.63      3.10 o 
 -10  17   2       34.30       42.59      3.93 o 
  -9  17   2        6.19       -4.24      4.84 o 
  -8  17   2       49.60       51.96      4.92 o 
  -7  17   2        1.05       -1.54      2.62 o 
  -6  17   2       43.38       46.83      4.10 o 
  -5  17   2        9.23        6.46      2.71 o 
  -4  17   2       27.68       22.24      3.51 o 
  -3  17   2      145.91      154.22      5.30 o 
  -2  17   2        3.06        1.07      2.12 o 
  -1  17   2       19.60       22.30      2.16 o 
   0  17   2       32.93       35.58      3.06 o 
   1  17   2        0.28        1.91      1.76 o 
   2  17   2        0.00       -1.65      1.65 o 
   3  17   2        1.71       -1.07      5.51 o 
   4  17   2       48.33       41.58      5.05 o 
   5  17   2        5.84        5.55      3.09 o 
   6  17   2        0.03        0.64      3.04 o 
   7  17   2       59.97       69.72      5.64 o 
   8  17   2        6.97        1.94      2.22 o 
   9  17   2        0.33       -2.34      2.34 o 
  10  17   2        6.03        7.31      3.39 o 
 -11  18   2        1.15       -0.55      5.71 o 
 -10  18   2        3.55        2.30      5.47 o 
  -9  18   2       13.38       11.34      5.59 o 
  -8  18   2        0.07       -3.11      3.11 o 
  -7  18   2       11.18        9.61      5.09 o 
  -6  18   2        4.67        2.64      2.79 o 
  -5  18   2      133.40      114.67      5.75 o 
  -4  18   2       18.48       13.94      2.59 o 
  -3  18   2       40.30       40.81      2.63 o 
  -2  18   2        0.55       -1.45      1.45 o 
  -1  18   2      384.16      372.00      8.55 o 
   0  18   2       80.23       80.89      3.11 o 
   1  18   2      112.48      117.01      5.13 o 
   2  18   2       27.32       34.86      2.58 o 
   3  18   2      112.39      108.69      5.45 o 
   4  18   2       41.42       41.01      4.12 o 
   5  18   2        0.01       -2.67      4.22 o 
   6  18   2        0.03        2.03      4.14 o 
   7  18   2        0.22        3.66      3.46 o 
   8  18   2      122.31      117.95     11.79 o 
   9  18   2       50.89       52.45     12.05 o 
  10  18   2       18.56       24.25      5.41 o 
 -10  19   2        0.51       -4.95      4.95 o 
  -9  19   2       13.21       11.65      5.35 o 
  -8  19   2        5.41        8.59      5.85 o 
  -7  19   2       15.31       15.18      3.58 o 
  -6  19   2       96.34      108.13      5.89 o 
  -5  19   2       47.44       53.00      4.00 o 
  -4  19   2       25.76       34.72      3.07 o 
  -3  19   2        0.24       -1.41      1.41 o 
  -2  19   2        0.00        1.62      2.07 o 
  -1  19   2       84.37       91.87      5.11 o 
   0  19   2       50.48       53.24      2.54 o 
   1  19   2        0.49       -0.71      1.43 o 
   2  19   2       46.34       47.39      4.88 o 
   3  19   2        5.58        5.49      2.47 o 
   4  19   2       16.14       14.89      3.06 o 
   5  19   2        1.13        4.54      2.77 o 
   6  19   2        0.45        1.39      3.37 o 
   7  19   2       14.52       10.99      3.70 o 
   8  19   2       58.98       54.56      5.63 o 
   9  19   2       12.15       18.36      4.58 o 
 -10  20   2        0.93       -1.78      4.88 o 
  -9  20   2       11.73       11.14      5.31 o 
  -8  20   2        0.85       -2.06      4.00 o 
  -7  20   2       29.00       25.45      6.34 o 
  -6  20   2        9.30        9.10      3.03 o 
  -5  20   2        0.07       -2.07      2.07 o 
  -4  20   2        3.54        3.67      3.14 o 
  -3  20   2       70.60       70.42      2.83 o 
  -2  20   2        2.00        0.96      1.53 o 
  -1  20   2       75.28       85.63      6.15 o 
   0  20   2      122.11      141.33      7.55 o 
   1  20   2        0.98        2.91      4.21 o 
   2  20   2       95.35       96.06      5.87 o 
   3  20   2       55.17       43.40      3.49 o 
   4  20   2       17.73       17.28      2.96 o 
   5  20   2       15.20       17.37      3.25 o 
   6  20   2        5.38        5.56      3.19 o 
   7  20   2       37.81       40.50      8.22 o 
   8  20   2       31.87       39.25      5.06 o 
   9  20   2       23.94       41.77      5.44 o 
  -9  21   2        1.04       -3.92      4.28 o 
  -8  21   2       24.13       23.66      4.95 o 
  -7  21   2        0.68       -2.57      2.57 o 
  -6  21   2       34.69       38.13      3.59 o 
  -5  21   2       32.01       38.87      2.91 o 
  -4  21   2        0.02       -3.03      3.03 o 
  -3  21   2       28.78       29.79      4.46 o 
  -2  21   2        2.69        3.07      3.46 o 
  -1  21   2       55.79       62.58      5.76 o 
   0  21   2      169.72      198.08      9.26 o 
   1  21   2      194.66      183.38      8.90 o 
   2  21   2       30.58       26.81      4.74 o 
   3  21   2       25.10       16.93      6.18 o 
   4  21   2       16.47       24.78      2.85 o 
   5  21   2        1.20        1.38      2.44 o 
   6  21   2        1.12        1.26      2.76 o 
   7  21   2        0.07        2.87      3.17 o 
   8  21   2       13.42       20.99      4.28 o 
  -9  22   2        0.05       -3.73      3.73 o 
  -8  22   2       41.78       39.48      4.80 o 
  -6  22   2        2.95        7.39      4.22 o 
  -5  22   2       45.53       64.54      5.90 o 
  -4  22   2        6.25       12.34      3.86 o 
  -3  22   2        0.27       -0.31      5.15 o 
  -2  22   2        0.10        1.29      3.35 o 
  -1  22   2       15.34        7.12      3.60 o 
   0  22   2        5.66        2.50      3.67 o 
   1  22   2       25.86       33.83      5.00 o 
   2  22   2       28.71       27.11      4.98 o 
   3  22   2        4.23        8.09      5.47 o 
   4  22   2        4.02        3.77      5.59 o 
   5  22   2        0.17        3.41      5.99 o 
   6  22   2        4.78       -2.77      5.91 o 
   7  22   2       27.68       29.42      3.73 o 
   8  22   2       10.19       10.25      3.51 o 
  -7  23   2        0.40       -3.92      7.13 o 
  -6  23   2        1.09        3.35      4.08 o 
  -5  23   2       12.13       14.85      4.46 o 
  -4  23   2        1.33        0.53      3.65 o 
  -3  23   2        1.70        0.27      3.53 o 
  -2  23   2        1.46        0.17      3.31 o 
  -1  23   2        0.82        6.14      3.78 o 
   0  23   2        2.20       -3.73      3.73 o 
   1  23   2        8.16       10.10      4.19 o 
   2  23   2       26.17       34.28      5.38 o 
   3  23   2       10.49        7.98      4.46 o 
   4  23   2        0.08       -4.88      4.88 o 
   5  23   2        2.92        2.74      6.06 o 
   6  23   2        3.10        8.24      6.90 o 
   7  23   2       12.70       16.33      8.52 o 
  -7  24   2       10.66       23.47      8.60 o 
  -6  24   2        0.69       -3.13      6.22 o 
  -5  24   2        0.03        4.10      3.95 o 
  -4  24   2       10.51       15.18      4.57 o 
  -3  24   2        0.84        2.53      3.90 o 
  -2  24   2        1.21        4.18      3.74 o 
  -1  24   2       13.89       16.60      6.03 o 
   0  24   2        0.21       -3.25      3.25 o 
   1  24   2        2.29        6.90      4.47 o 
   2  24   2       34.92       39.58      8.22 o 
   3  24   2        0.56        1.33     11.04 o 
   4  24   2        2.40        3.41      6.34 o 
   5  24   2        5.08       10.70      6.62 o 
   6  24   2       59.81       82.13     11.06 o 
  -6  25   2        3.46       17.60      8.44 o 
  -5  25   2        7.45       12.59      4.90 o 
  -4  25   2        6.51        9.05      5.21 o 
  -3  25   2       56.80       61.82      6.41 o 
  -2  25   2        0.97        4.27      4.14 o 
  -1  25   2       18.43       25.75     10.13 o 
   0  25   2        8.10        9.26      4.37 o 
   1  25   2        1.61        2.65      4.03 o 
   2  25   2       30.95       34.47      5.91 o 
   3  25   2        0.01       -4.00      9.63 o 
   4  25   2        1.49       -1.75      8.60 o 
   5  25   2       17.99       19.15      8.32 o 
   6  25   2       33.81       41.94     10.39 o 
  -5  26   2        0.65        1.94      7.06 o 
  -4  26   2       13.67       12.51      5.11 o 
  -3  26   2       29.39       32.76      5.66 o 
  -2  26   2        0.11       -1.53      5.11 o 
  -1  26   2        6.91        8.68      4.61 o 
   0  26   2        3.47       -0.35      4.25 o 
   1  26   2       19.65       17.38      5.37 o 
   2  26   2       16.60       14.85      5.07 o 
   3  26   2        2.78        2.13      5.43 o 
   4  26   2        5.69       -0.21      5.41 o 
   5  26   2       35.21       51.76      8.33 o 
  -4  27   2        6.51        1.19      4.78 o 
  -3  27   2        0.15        0.62      4.49 o 
  -2  27   2        0.62       -3.59      4.88 o 
  -1  27   2        6.79        6.60      4.95 o 
   0  27   2        4.20        4.65      4.62 o 
   1  27   2        0.34        3.14      7.79 o 
   2  27   2        6.87       13.42      5.59 o 
   3  27   2        2.15       15.14     11.08 o 
   4  27   2        2.08        7.40      6.40 o 
  -3  28   2        6.44       11.65      7.45 o 
  -2  28   2        0.38       -2.44      6.84 o 
  -1  28   2        0.34        7.90      5.23 o 
   0  28   2        0.97       -1.88      4.97 o 
   1  28   2        4.27        8.84      6.46 o 
   2  28   2        0.14        3.05     13.85 o 
 -14   1   3        5.90        0.60      2.79 o 
 -13   1   3       34.28       32.00      2.69 o 
 -12   1   3       17.32       19.17      2.81 o 
 -11   1   3       37.66       45.56      2.26 o 
 -10   1   3     1112.81     1075.91     12.74 o 
  -9   1   3      184.90      172.51      3.31 o 
  -8   1   3       48.62       33.00      1.47 o 
  -7   1   3       89.41       81.50      1.88 o 
  -6   1   3      815.63      853.59      8.57 o 
  -5   1   3     1685.41     1683.08     15.68 o 
  -4   1   3     1848.26     2056.63     17.32 o 
  -3   1   3     7068.91     7031.42     65.85 o 
  -2   1   3     3262.12     3479.90     34.81 o 
  -1   1   3      247.90      235.91      2.18 o 
   0   1   3       50.67       55.22      0.85 o 
   1   1   3      243.82      293.83      3.32 o 
   2   1   3       32.73       44.55      1.26 o 
   3   1   3     3576.50     4071.10     40.95 o 
   4   1   3      542.72      523.08      6.77 o 
   5   1   3      637.71      654.11      7.84 o 
   6   1   3       15.24       14.60      1.49 o 
   7   1   3      188.67      159.63      3.94 o 
   8   1   3       12.55       12.50      2.14 o 
   9   1   3        0.43       -1.91      1.91 o 
  10   1   3        0.49        2.99      2.32 o 
  11   1   3        3.34        2.09      2.61 o 
  12   1   3        2.31        0.82      4.24 o 
 -14   2   3        0.94        5.84      2.43 o 
 -13   2   3        4.12        4.19      2.18 o 
 -12   2   3      217.10      230.62      5.09 o 
 -11   2   3       11.50       13.18      1.89 o 
 -10   2   3      310.29      301.47      5.04 o 
  -9   2   3      119.87      116.18      3.19 o 
  -8   2   3        0.16        0.06      1.02 o 
  -7   2   3       25.17       31.28      1.27 o 
  -6   2   3       50.21       60.04      1.49 o 
  -5   2   3      327.16      359.49      3.70 o 
  -4   2   3       65.88       69.48      1.70 o 
  -3   2   3     2398.60     2619.38     27.96 o 
  -2   2   3        0.10        1.36      0.43 o 
  -1   2   3     1001.38     1110.53     10.27 o 
   0   2   3     2255.13     2330.91     19.51 o 
   1   2   3      423.74      465.73      4.50 o 
   2   2   3       20.61       10.69      0.81 o 
   3   2   3      657.10      769.57      8.62 o 
   4   2   3       69.18       63.39      3.24 o 
   5   2   3       68.85       55.88      2.21 o 
   6   2   3       16.73       20.86      1.61 o 
   7   2   3        0.45       -1.47      1.47 o 
   8   2   3       84.24       67.62      3.21 o 
   9   2   3        2.81        1.24      1.97 o 
  10   2   3        5.26        4.57      2.38 o 
  11   2   3        0.40       -0.70      2.60 o 
  12   2   3        1.87        0.00      5.30 o 
 -14   3   3        1.25       -1.10      2.14 o 
 -13   3   3       12.95       10.88      2.29 o 
 -12   3   3        2.57        4.78      1.97 o 
 -11   3   3      230.01      220.88      4.69 o 
 -10   3   3        8.74        8.49      1.66 o 
  -9   3   3       60.93       52.38      2.04 o 
  -8   3   3      162.55      154.94      3.01 o 
  -7   3   3      331.24      320.21      4.05 o 
  -6   3   3      782.66      800.76      8.14 o 
  -5   3   3     1724.17     2038.81     18.81 o 
  -4   3   3      131.98      103.34      1.86 o 
  -3   3   3     1540.57     1590.80     17.38 o 
  -2   3   3       90.09       91.53      1.48 o 
  -1   3   3     3065.17     3042.99     37.19 o 
   0   3   3    11226.02    11296.58    111.91 o 
   1   3   3       93.09       98.68      1.59 o 
   2   3   3     4978.71     5286.10     52.82 o 
   3   3   3        0.54       -0.64      0.64 o 
   4   3   3     1488.49     1520.06     17.32 o 
   5   3   3      187.23      173.05      3.31 o 
   6   3   3        3.92        4.05      1.29 o 
   7   3   3        1.07        0.59      1.39 o 
   8   3   3      153.80      149.68      4.09 o 
   9   3   3       13.72       13.96      2.50 o 
  10   3   3        0.59       -2.16      2.16 o 
  11   3   3       20.74       17.41      3.41 o 
  12   3   3       13.16        9.13      4.49 o 
 -14   4   3       20.90       21.45      2.34 o 
 -13   4   3       18.51       16.93      2.20 o 
 -12   4   3       51.79       51.88      2.72 o 
 -11   4   3      136.31      132.57      3.78 o 
 -10   4   3       10.03        7.35      1.60 o 
  -9   4   3       59.50       50.49      2.04 o 
  -8   4   3        2.78        3.30      1.18 o 
  -7   4   3        4.48        3.16      0.85 o 
  -6   4   3       23.25       33.64      1.62 o 
  -5   4   3      684.86      792.42     10.08 o 
  -4   4   3      465.83      554.14      6.45 o 
  -3   4   3        0.50        0.16      0.40 o 
  -2   4   3    11366.57    12053.86    159.62 o 
  -1   4   3     4127.20     4125.52     55.02 o 
   0   4   3       47.76       46.20      1.67 o 
   1   4   3      732.59      758.70      8.17 o 
   2   4   3     4110.08     4475.54     44.89 o 
   3   4   3        4.21        9.87      0.94 o 
   4   4   3       98.23       97.09      2.43 o 
   5   4   3       40.75       42.90      1.72 o 
   6   4   3        0.63        0.48      1.20 o 
   7   4   3      223.96      221.35      4.35 o 
   8   4   3        4.06        5.22      1.85 o 
   9   4   3       13.02       11.62      2.33 o 
  10   4   3       25.91       27.94      3.23 o 
  11   4   3        3.95        3.22      3.95 o 
  12   4   3        2.74       -0.54      3.98 o 
 -14   5   3        0.05        3.56      3.50 o 
 -13   5   3        5.92        7.58      2.03 o 
 -12   5   3       52.99       58.37      2.65 o 
 -11   5   3      221.53      222.84      4.49 o 
 -10   5   3      294.55      294.11      4.85 o 
  -9   5   3       15.73       15.58      1.40 o 
  -8   5   3       47.84       40.20      1.76 o 
  -7   5   3      292.36      279.63      3.99 o 
  -6   5   3      883.61      879.04     12.38 o 
  -5   5   3      284.65      290.67      3.89 o 
  -4   5   3       71.80       76.45      1.60 o 
  -3   5   3     2171.71     2585.14     24.74 o 
  -2   5   3       69.42      105.69      2.18 o 
  -1   5   3      348.48      327.33      5.29 o 
   0   5   3       58.02       57.02      1.59 o 
   1   5   3      100.35      112.91      2.04 o 
   2   5   3     1188.49     1295.29     12.86 o 
   3   5   3       67.05       61.36      1.47 o 
   4   5   3      142.95      150.99      2.89 o 
   5   5   3      390.06      388.82      6.35 o 
   6   5   3       37.83       28.89      2.02 o 
   7   5   3       52.45       43.51      2.16 o 
   8   5   3       45.12       45.14      2.51 o 
   9   5   3       58.64       61.09      3.24 o 
  10   5   3        0.03       -0.02      2.51 o 
  11   5   3        6.73        7.17      3.10 o 
  12   5   3        2.64        3.30      4.34 o 
 -14   6   3        0.29       -3.55      3.55 o 
 -13   6   3       12.54       12.39      3.02 o 
 -12   6   3        1.90        7.73      1.79 o 
 -11   6   3       10.57       12.28      1.49 o 
 -10   6   3      119.04      123.71      3.72 o 
  -9   6   3        0.58       -0.99      0.99 o 
  -8   6   3       84.60       88.96      3.10 o 
  -7   6   3      434.39      464.42      8.52 o 
  -6   6   3       61.94       73.01      2.26 o 
  -5   6   3        0.32        0.99      0.72 o 
  -4   6   3     2507.94     2799.75     28.34 o 
  -3   6   3     1723.02     1780.08     24.34 o 
  -2   6   3     2514.44     2614.72     32.07 o 
  -1   6   3       13.67        5.98      1.06 o 
   0   6   3      196.41      218.15      3.58 o 
   1   6   3      263.95      265.79      4.27 o 
   2   6   3        0.27        1.48      0.55 o 
   3   6   3        1.09        5.65      1.10 o 
   4   6   3      127.04      133.56      2.39 o 
   5   6   3      272.46      267.87      4.38 o 
   6   6   3      136.35      119.93      3.05 o 
   7   6   3        0.11       -1.35      1.35 o 
   8   6   3        0.76       -0.44      1.68 o 
   9   6   3      202.17      195.01      5.34 o 
  10   6   3        9.66        4.60      2.36 o 
  11   6   3        1.00        3.02      3.33 o 
  12   6   3        4.26        3.65      3.27 o 
 -13   7   3       43.15       51.16      4.78 o 
 -12   7   3       83.27       85.61      4.44 o 
 -11   7   3        4.87        2.40      2.23 o 
 -10   7   3       16.18       17.10      2.32 o 
  -9   7   3        4.78        3.04      1.77 o 
  -8   7   3        2.62        3.16      1.85 o 
  -7   7   3       85.09       85.39      2.82 o 
  -6   7   3       29.33       24.30      1.35 o 
  -5   7   3      110.50      133.27      2.54 o 
  -4   7   3     2986.19     3289.24     33.16 o 
  -3   7   3     8757.01     9302.19    138.10 o 
  -2   7   3       22.49       28.97      1.39 o 
  -1   7   3     1435.05     1393.34     21.81 o 
   0   7   3      110.86      145.26      3.45 o 
   1   7   3       13.59       11.55      1.14 o 
   2   7   3       63.65       59.39      1.25 o 
   3   7   3       71.13       89.57      1.88 o 
   4   7   3       16.32       11.38      0.94 o 
   5   7   3       88.55       91.36      2.19 o 
   6   7   3       82.31       81.24      3.16 o 
   7   7   3       52.60       45.26      2.32 o 
   8   7   3        5.28        2.71      1.66 o 
   9   7   3        3.42        3.24      2.00 o 
  10   7   3       32.30       35.39      3.04 o 
  11   7   3        1.45        1.77      2.51 o 
  12   7   3        0.21       -0.73      3.40 o 
 -13   8   3        1.38       -0.44      3.66 o 
 -12   8   3       11.00       11.92      3.02 o 
 -11   8   3        0.12       -0.01      2.28 o 
 -10   8   3       12.39        6.96      2.26 o 
  -9   8   3       36.11       27.88      2.86 o 
  -8   8   3        9.89       14.91      2.30 o 
  -7   8   3      268.78      279.54      4.87 o 
  -6   8   3       10.82        9.92      1.20 o 
  -5   8   3       91.48       87.21      2.15 o 
  -4   8   3      149.48      171.87      3.30 o 
  -3   8   3     2865.93     3089.32     46.82 o 
  -2   8   3      505.42      586.12      8.94 o 
  -1   8   3      172.34      165.40      3.46 o 
   0   8   3      130.26      128.06      3.25 o 
   1   8   3     6594.08     6386.27     84.65 o 
   2   8   3       36.81       26.57      1.43 o 
   3   8   3       36.28       41.75      1.35 o 
   4   8   3      169.36      150.48      2.70 o 
   5   8   3     1137.85     1079.72     12.75 o 
   6   8   3      328.87      309.88      5.49 o 
   7   8   3       18.40       17.01      1.83 o 
   8   8   3        1.95        3.12      1.81 o 
   9   8   3      120.88      116.96      5.05 o 
  10   8   3       11.34        9.13      2.81 o 
  11   8   3        0.00       -2.29      2.29 o 
  12   8   3        0.31       -4.32      4.32 o 
 -13   9   3        0.55       -2.35      3.66 o 
 -12   9   3        0.82        3.09      3.43 o 
 -11   9   3        0.90       -2.54      2.64 o 
 -10   9   3       82.59       77.05      4.93 o 
  -9   9   3       38.10       33.34      2.88 o 
  -8   9   3       41.00       41.12      3.54 o 
  -7   9   3       38.24       27.40      1.87 o 
  -6   9   3       89.32       93.04      2.46 o 
  -5   9   3      148.45      143.14      2.77 o 
  -4   9   3      429.13      449.26      8.23 o 
  -3   9   3      735.33      741.57     13.10 o 
  -2   9   3     1088.94     1207.70     15.76 o 
  -1   9   3        0.00       -0.92      0.92 o 
   0   9   3       92.46       92.31      2.24 o 
   1   9   3     1192.03     1280.33     16.56 o 
   2   9   3      485.32      479.46      7.70 o 
   3   9   3      158.48      159.20      2.53 o 
   4   9   3       21.44       21.46      1.21 o 
   5   9   3      419.78      418.00      6.00 o 
   6   9   3      208.85      206.10      4.27 o 
   7   9   3        8.41        3.75      1.57 o 
   8   9   3        0.25       -1.28      1.53 o 
   9   9   3        7.20        7.86      1.97 o 
  10   9   3        4.96        0.51      2.00 o 
  11   9   3        3.08        7.75      2.42 o 
  12   9   3        4.30       -1.60      4.68 o 
 -13  10   3        0.12        2.10      3.59 o 
 -12  10   3       87.53       91.26      5.87 o 
 -11  10   3       22.65       29.12      3.24 o 
 -10  10   3        8.41        9.30      2.78 o 
  -9  10   3        0.00        0.19      2.03 o 
  -8  10   3       25.79       23.07      2.05 o 
  -7  10   3      209.15      166.36      3.79 o 
  -6  10   3       24.78       21.25      1.45 o 
  -5  10   3      408.87      414.50      5.78 o 
  -4  10   3        8.58       10.62      1.45 o 
  -3  10   3       85.70       98.71      3.05 o 
  -2  10   3      146.44      157.97      3.17 o 
  -1  10   3      818.67      840.00     12.50 o 
   0  10   3       33.73       33.59      1.38 o 
   1  10   3     1103.08     1190.01     15.52 o 
   2  10   3      344.53      363.36      7.11 o 
   3  10   3        1.28        2.04      1.08 o 
   4  10   3       56.35       53.19      1.68 o 
   5  10   3       49.57       56.98      2.08 o 
   6  10   3       23.47       25.56      1.96 o 
   7  10   3        7.04        5.87      1.59 o 
   8  10   3       67.86       72.96      2.91 o 
   9  10   3        0.87        1.58      2.13 o 
  10  10   3        3.77        2.10      2.04 o 
  11  10   3        1.53        0.75      2.12 o 
 -13  11   3        0.37        1.48      3.70 o 
 -12  11   3        0.66        2.02      3.33 o 
 -11  11   3        8.49       11.84      3.43 o 
 -10  11   3        6.88        6.58      2.71 o 
  -9  11   3        0.42        2.11      1.95 o 
  -8  11   3       21.38       21.64      2.05 o 
  -7  11   3      142.98      180.91      3.92 o 
  -6  11   3        0.93        4.11      1.34 o 
  -5  11   3       23.08       34.96      2.14 o 
  -4  11   3      350.96      403.51     11.32 o 
  -3  11   3       22.63       18.69      1.33 o 
  -2  11   3       37.25       43.34      1.70 o 
  -1  11   3      116.86      124.93      2.77 o 
   0  11   3      531.23      581.47     11.63 o 
   1  11   3      331.93      336.58      5.26 o 
   2  11   3      503.15      577.45      8.30 o 
   3  11   3       52.68       46.91      1.88 o 
   4  11   3      420.15      409.38      5.50 o 
   5  11   3      147.34      114.52      3.02 o 
   6  11   3       85.02       95.30      3.04 o 
   7  11   3      144.71      151.60      5.18 o 
   8  11   3       25.05       28.46      2.24 o 
   9  11   3        0.31       -1.95      1.95 o 
  10  11   3       16.22       17.51      2.43 o 
  11  11   3        5.01        7.69      2.32 o 
 -13  12   3        0.38       -0.97      5.30 o 
 -12  12   3        5.58        8.83      3.57 o 
 -11  12   3        5.90        7.38      3.34 o 
 -10  12   3       86.44       85.90     13.85 o 
  -9  12   3       80.84       72.08      3.88 o 
  -8  12   3       66.13       54.96      2.62 o 
  -7  12   3      161.90      153.10      3.16 o 
  -6  12   3        7.29        9.07      1.32 o 
  -5  12   3       38.69       30.54      2.04 o 
  -4  12   3      185.08      184.33      3.96 o 
  -3  12   3      504.68      472.02      7.73 o 
  -2  12   3      823.37      815.78     16.20 o 
  -1  12   3      263.54      263.29      5.86 o 
   0  12   3       18.45       31.79      3.05 o 
   1  12   3      695.45      727.89     12.35 o 
   2  12   3       88.90       79.07      2.17 o 
   3  12   3        0.53       -0.02      1.01 o 
   4  12   3      899.46      892.47     13.48 o 
   5  12   3      238.54      220.88      4.03 o 
   6  12   3      168.16      176.41      3.95 o 
   7  12   3       47.96       50.85      2.53 o 
   8  12   3        0.09       -1.60      1.60 o 
   9  12   3       10.60        6.58      1.92 o 
  10  12   3        0.03        0.03      1.80 o 
  11  12   3        2.37        1.40      2.34 o 
 -12  13   3        5.25       14.18      3.69 o 
 -11  13   3       40.72       46.64      5.87 o 
 -10  13   3       16.55       14.55      4.10 o 
  -9  13   3       40.24       41.27      5.61 o 
  -8  13   3        1.79       -1.45      1.45 o 
  -7  13   3        5.70        6.86      1.20 o 
  -6  13   3      248.91      222.98      6.92 o 
  -5  13   3      256.31      243.41      6.96 o 
  -4  13   3        2.55       -0.41      1.21 o 
  -3  13   3      126.06      120.90      3.85 o 
  -2  13   3       43.26       46.20      2.36 o 
  -1  13   3       47.61       45.94      2.16 o 
   0  13   3        7.52       10.17      1.59 o 
   1  13   3       18.11       20.31      1.85 o 
   2  13   3        0.64        0.21      1.10 o 
   3  13   3        6.98        0.95      2.39 o 
   4  13   3      153.22      134.42      3.89 o 
   5  13   3       70.82       66.68      2.47 o 
   6  13   3       59.06       54.49      1.94 o 
   7  13   3      101.19       99.81      3.15 o 
   8  13   3       15.11       11.49      1.96 o 
   9  13   3        0.00       -1.76      1.76 o 
  10  13   3        2.38        1.46      4.08 o 
  11  13   3        1.03       -3.54      4.00 o 
 -12  14   3        9.42        6.16      3.44 o 
 -11  14   3       40.33       47.41      4.90 o 
 -10  14   3        3.88        4.15      2.80 o 
  -9  14   3        0.25        2.11      1.66 o 
  -8  14   3       18.17       15.48      2.52 o 
  -7  14   3       78.59       80.74      5.15 o 
  -6  14   3      387.18      341.43     11.34 o 
  -5  14   3      186.10      159.12      5.48 o 
  -4  14   3       31.00       27.76      2.64 o 
  -3  14   3       63.31       69.79      2.71 o 
  -2  14   3      479.82      453.03     11.13 o 
  -1  14   3       69.53       76.26      2.80 o 
   0  14   3        5.53        3.27      1.51 o 
   1  14   3      205.41      193.90      5.74 o 
   2  14   3        1.42        1.73      1.56 o 
   3  14   3       16.37       18.30      2.56 o 
   4  14   3       44.70       50.98      3.72 o 
   5  14   3        0.30       -2.60      2.60 o 
   6  14   3      115.81      112.82      3.39 o 
   7  14   3       66.10       70.44      3.71 o 
   8  14   3       42.40       39.26      3.31 o 
   9  14   3        7.67        4.78      2.62 o 
  10  14   3        4.25        8.76      4.02 o 
 -12  15   3        2.50        2.80      2.52 o 
 -11  15   3       12.70       16.14      4.28 o 
 -10  15   3        4.17        6.09      3.01 o 
  -9  15   3       63.90       70.93      4.49 o 
  -8  15   3       36.64       33.19     10.13 o 
  -7  15   3       11.90        8.06      3.27 o 
  -6  15   3        1.36       -1.54      2.38 o 
  -5  15   3      365.39      359.36     13.99 o 
  -4  15   3      149.27      142.80      6.06 o 
  -3  15   3        4.59        7.92      2.43 o 
  -2  15   3       20.90       23.68      1.88 o 
  -1  15   3       90.27       96.09      3.60 o 
   0  15   3       18.28       15.27      1.92 o 
   1  15   3       23.74       28.19      2.66 o 
   2  15   3        4.41        1.38      1.93 o 
   3  15   3      126.32      102.66      5.73 o 
   4  15   3      333.32      355.81     17.78 o 
   5  15   3      166.43      166.54      7.95 o 
   6  15   3       18.11       21.27      4.02 o 
   7  15   3       15.71       20.24      2.47 o 
   8  15   3        0.06        0.95      2.13 o 
   9  15   3        0.04       -2.46      2.46 o 
  10  15   3        4.71        4.01      3.20 o 
 -12  16   3        2.80       -2.73      4.10 o 
 -11  16   3       17.87       21.53      3.47 o 
 -10  16   3        6.38        5.03      5.87 o 
  -9  16   3        9.04        5.27      5.39 o 
  -8  16   3       38.15       34.28      4.25 o 
  -7  16   3       12.44       10.88      4.70 o 
  -6  16   3       39.17       38.68      3.78 o 
  -5  16   3       45.48       55.50      5.85 o 
  -4  16   3        3.66       -0.71      2.12 o 
  -3  16   3        2.47        3.38      2.14 o 
  -2  16   3       65.03       58.28      4.00 o 
  -1  16   3        0.00        3.28      1.71 o 
   0  16   3      161.39      121.44      4.61 o 
   1  16   3        6.91        6.35      2.47 o 
   2  16   3      102.29       83.11      9.41 o 
   3  16   3       40.72       39.07      3.97 o 
   4  16   3       91.12       92.48      5.91 o 
   5  16   3        5.46        1.15      3.01 o 
   6  16   3        9.08        9.36      4.26 o 
   7  16   3       17.35       15.83      3.96 o 
   8  16   3        7.56        2.74      4.46 o 
   9  16   3       13.22       16.78      2.94 o 
  10  16   3        2.36        2.05      2.63 o 
 -11  17   3       19.92       13.44      6.62 o 
 -10  17   3        2.01       -1.70      5.67 o 
  -9  17   3        8.41        5.31      5.23 o 
  -8  17   3        1.01        0.75      3.08 o 
  -7  17   3       24.47       26.89      3.78 o 
  -6  17   3        2.38        4.84      2.69 o 
  -5  17   3       52.62       43.01      3.98 o 
  -4  17   3        0.29        1.11      3.08 o 
  -3  17   3      799.48      755.17     16.06 o 
  -2  17   3       80.68       85.04      4.31 o 
  -1  17   3     1170.08     1163.81     26.67 o 
   0  17   3       51.31       36.20      3.09 o 
   1  17   3        5.25       -0.24      2.45 o 
   2  17   3       34.52       45.21      6.64 o 
   3  17   3       18.51       13.24      3.20 o 
   4  17   3        0.39        0.11      2.64 o 
   5  17   3      104.03      101.05      6.29 o 
   6  17   3        3.44        8.26      3.65 o 
   7  17   3        5.39        0.32      6.40 o 
   8  17   3       48.40       53.40     17.76 o 
   9  17   3        3.67        3.43      4.18 o 
  10  17   3        0.61        2.77      4.28 o 
 -11  18   3        0.29       -1.47      5.39 o 
 -10  18   3       46.19       62.07      8.44 o 
  -9  18   3       13.21        5.67      5.15 o 
  -8  18   3        7.49       -2.93      4.68 o 
  -7  18   3        5.19        1.21      3.04 o 
  -6  18   3       30.78       41.45      4.19 o 
  -5  18   3        4.17        1.38      2.17 o 
  -4  18   3        7.94        9.60      2.45 o 
  -3  18   3       40.80       37.85      3.19 o 
  -2  18   3       33.76       29.26      3.04 o 
  -1  18   3      126.06      137.11      5.42 o 
   0  18   3        7.17        8.90      2.39 o 
   1  18   3        2.28       -1.76      2.43 o 
   2  18   3        9.28       11.53      3.92 o 
   3  18   3        6.09        1.66      3.31 o 
   4  18   3        2.32        0.89      2.69 o 
   5  18   3        0.34        0.73      5.17 o 
   6  18   3        6.71       11.37      6.22 o 
   7  18   3       13.27       11.49      3.99 o 
   8  18   3        2.82       -1.62      6.78 o 
   9  18   3       39.94       45.57      5.85 o 
 -10  19   3        8.39        6.54      6.03 o 
  -9  19   3       41.82       40.31      7.13 o 
  -8  19   3        2.03        2.89      4.52 o 
  -7  19   3        3.76        5.60      5.73 o 
  -6  19   3       56.94       61.96      4.92 o 
  -5  19   3       23.89       30.68      3.24 o 
  -4  19   3       28.83       24.14      3.68 o 
  -3  19   3        0.09        1.15      2.14 o 
  -2  19   3      467.26      446.14     10.79 o 
  -1  19   3       17.91       16.87      2.91 o 
   0  19   3       71.60       69.43      4.02 o 
   1  19   3        8.11        8.51      4.04 o 
   2  19   3       85.51       73.34      5.16 o 
   3  19   3        2.84        1.29      2.78 o 
   4  19   3        3.58        4.20      3.03 o 
   5  19   3       27.14       22.11      3.97 o 
   6  19   3       22.91       25.94      4.32 o 
   7  19   3        0.15        1.61      3.59 o 
   8  19   3       16.20       13.42      4.42 o 
   9  19   3        0.10       -3.60      4.14 o 
 -10  20   3       16.35        5.23      5.83 o 
  -9  20   3        3.49        3.37      5.27 o 
  -8  20   3        4.37        2.66      4.60 o 
  -7  20   3        3.67       11.57      4.68 o 
  -6  20   3       51.00       45.89      3.83 o 
  -5  20   3        4.86        7.57      2.59 o 
  -4  20   3        6.14        4.70      2.59 o 
  -3  20   3       38.04       33.25      4.94 o 
  -2  20   3      112.67      107.41      4.81 o 
  -1  20   3       78.46       77.44      4.76 o 
   0  20   3      108.39      111.87      9.31 o 
   1  20   3      251.62      270.32      7.93 o 
   2  20   3        1.07        0.16      2.72 o 
   3  20   3        7.73        5.60      2.95 o 
   4  20   3       27.70       30.13      3.97 o 
   5  20   3       11.21        6.61      4.97 o 
   6  20   3        1.49       -3.74      3.96 o 
   7  20   3        0.13        0.25      3.57 o 
   8  20   3        0.00        6.59      4.90 o 
 -10  21   3       11.52       14.82      5.91 o 
  -9  21   3       41.73       43.40      6.90 o 
  -8  21   3       45.66       58.11      7.21 o 
  -7  21   3       36.43       39.24      5.71 o 
  -6  21   3        4.92        4.51      2.68 o 
  -5  21   3        2.25        5.30      2.66 o 
  -4  21   3        2.59        2.04      2.23 o 
  -3  21   3       13.93       20.26      2.80 o 
  -2  21   3        1.27        0.31      2.03 o 
  -1  21   3       66.36       67.58      3.89 o 
   0  21   3      248.78      255.61      7.68 o 
   1  21   3       30.26       24.41      2.93 o 
   2  21   3       26.64       22.13      3.47 o 
   3  21   3        2.71        0.10      2.64 o 
   4  21   3       38.55       47.00      8.03 o 
   5  21   3       11.43       14.18      3.62 o 
   6  21   3       10.25       10.74      3.72 o 
   7  21   3       35.25       40.59      5.03 o 
   8  21   3        0.00        6.19      5.19 o 
  -9  22   3       37.75       50.18      6.54 o 
  -8  22   3        0.73       -1.63      4.12 o 
  -7  22   3       32.06       42.52      4.80 o 
  -6  22   3        0.06       -2.52      2.80 o 
  -5  22   3        3.67        7.60      2.52 o 
  -4  22   3       30.46       31.17      4.61 o 
  -3  22   3       22.45       19.69      2.48 o 
  -2  22   3       66.05       70.13      3.57 o 
  -1  22   3       86.63       94.62      4.19 o 
   0  22   3       13.09       16.26      4.24 o 
   1  22   3       16.55       18.71      2.52 o 
   2  22   3       43.78       44.92      4.29 o 
   3  22   3       64.90       64.22      4.62 o 
   4  22   3       30.71       36.75      3.96 o 
   5  22   3       78.54       87.20      5.86 o 
   6  22   3       10.69        3.01      5.61 o 
   7  22   3        1.97        4.88      3.77 o 
  -8  23   3        1.07       -1.61      3.32 o 
  -7  23   3        5.66       -0.69      3.09 o 
  -6  23   3       20.00       27.78      3.49 o 
  -5  23   3       15.36       13.57      7.13 o 
  -4  23   3        1.66       -2.00      3.29 o 
  -3  23   3        0.02       -2.90      2.90 o 
  -2  23   3        5.89        5.18      3.78 o 
  -1  23   3        2.25        0.00      4.30 o 
   0  23   3       63.90       75.09      9.04 o 
   1  23   3       85.21       99.49      7.40 o 
   2  23   3        1.89       -2.20      4.13 o 
   3  23   3       25.81       33.38      7.97 o 
   4  23   3        7.70        4.60      6.58 o 
   5  23   3        4.09        2.03      2.61 o 
   6  23   3        2.34       -0.63      2.85 o 
   7  23   3        0.74        0.93     10.37 o 
  -7  24   3       34.25       49.03      9.99 o 
  -6  24   3        1.27       -3.29      6.82 o 
  -5  24   3        0.96       10.27      6.62 o 
  -4  24   3        4.34        0.97      4.16 o 
  -3  24   3       26.83       28.17      4.92 o 
  -2  24   3        4.73        5.80      4.19 o 
  -1  24   3        5.51       -0.21      3.94 o 
   0  24   3        5.73        6.79      6.50 o 
   1  24   3        5.10        6.31      8.05 o 
   2  24   3       10.19        7.28      4.78 o 
   3  24   3       22.18       25.20      5.57 o 
   4  24   3        0.04       -5.07      5.07 o 
   5  24   3        3.61        2.02      6.42 o 
   6  24   3        1.01       -3.45      7.45 o 
  -6  25   3        5.30        6.03      7.77 o 
  -5  25   3       18.50       28.42      8.05 o 
  -4  25   3        0.56       -1.27      4.00 o 
  -3  25   3        7.45        8.42      4.42 o 
  -2  25   3        0.11        0.76      3.85 o 
  -1  25   3        2.11        6.78      4.64 o 
   0  25   3       33.00       29.22      7.23 o 
   1  25   3        6.30        0.79      4.58 o 
   2  25   3       50.83       61.88      7.10 o 
   3  25   3       16.29       10.46     12.84 o 
   4  25   3       12.77        6.14      7.69 o 
   5  25   3       21.37        6.86      8.21 o 
  -5  26   3        0.20       -3.53      6.66 o 
  -4  26   3        3.14        9.87      7.41 o 
  -3  26   3        0.00        3.57      9.35 o 
  -2  26   3       20.81       24.00      5.51 o 
  -1  26   3        3.08        7.59      4.66 o 
   0  26   3        8.20        3.59      8.36 o 
   1  26   3       19.86       25.05      5.73 o 
   2  26   3        8.60        7.49      4.90 o 
   3  26   3        1.35        0.72      5.03 o 
   4  26   3        5.57        2.18      6.29 o 
  -4  27   3        0.00       -2.97      7.13 o 
  -3  27   3        0.49        4.61      7.99 o 
  -2  27   3        6.43       12.49      5.48 o 
  -1  27   3        6.28        0.24      5.49 o 
   0  27   3        0.18       -1.55     10.86 o 
   1  27   3       10.35        8.62      5.61 o 
   2  27   3        0.02       -3.59      7.79 o 
   3  27   3       19.17       25.14      6.94 o 
  -2  28   3       10.44        8.22      5.33 o 
  -1  28   3        0.74       -3.59      7.27 o 
   0  28   3       13.15       20.48      6.12 o 
   1  28   3        8.59        4.75      5.87 o 
   2  28   3        3.81       13.04     10.19 o 
 -14   0   4        2.15       -0.83      3.21 o 
 -13   0   4      196.52      200.17      7.00 o 
 -12   0   4       35.03       31.57      3.39 o 
 -11   0   4      185.43      196.65      5.44 o 
 -10   0   4     1111.94     1050.78     16.54 o 
  -9   0   4      156.03      155.76      4.28 o 
  -8   0   4      236.50      194.99      4.54 o 
  -7   0   4       27.78       31.88      1.94 o 
  -6   0   4     1910.75     2007.58     27.81 o 
  -5   0   4      907.80      970.33     13.97 o 
  -4   0   4     3046.81     3162.10     38.86 o 
  -3   0   4      366.09      420.82      6.38 o 
  -2   0   4     3198.19     3372.98     45.04 o 
  -1   0   4      442.80      465.44      6.20 o 
   0   0   4        0.96        8.69      0.87 o 
   1   0   4      257.58      254.96      4.00 o 
   2   0   4     6518.60     7207.62     87.98 o 
   3   0   4      594.81      677.18     11.70 o 
   4   0   4      111.93      111.18      3.60 o 
   5   0   4        0.64        0.43      2.09 o 
   6   0   4      161.58      139.96      5.63 o 
   7   0   4        3.07       10.28      2.92 o 
   8   0   4        0.08        1.13      2.87 o 
   9   0   4       62.43       58.34      5.00 o 
  10   0   4       35.88       33.16      4.51 o 
  11   0   4        1.96        4.15      4.24 o 
  12   0   4        9.91        9.28      8.76 o 
 -14   1   4       21.26       18.11      2.39 o 
 -13   1   4       67.77       77.00      3.11 o 
 -12   1   4       19.60       18.47      1.99 o 
 -11   1   4        2.21        3.05      1.58 o 
 -10   1   4      235.30      242.22      4.14 o 
  -9   1   4       56.42       63.49      2.15 o 
  -8   1   4      231.98      218.80      3.49 o 
  -7   1   4      115.52      116.34      2.28 o 
  -6   1   4     2355.27     2419.77     22.28 o 
  -5   1   4      626.29      647.50      6.59 o 
  -4   1   4      798.49      941.07      9.00 o 
  -3   1   4     2439.99     2499.91     20.88 o 
  -2   1   4      705.29      726.61      6.39 o 
  -1   1   4       71.95       78.59      1.04 o 
   0   1   4      457.69      426.71      4.00 o 
   1   1   4     2820.48     3193.84     34.36 o 
   2   1   4      118.49      117.97      2.45 o 
   3   1   4      942.96     1027.26     10.68 o 
   4   1   4      476.55      510.29      6.34 o 
   5   1   4       14.31       17.09      1.24 o 
   6   1   4       82.02       90.12      3.14 o 
   7   1   4      504.22      464.48      8.53 o 
   8   1   4      393.85      369.69      7.66 o 
   9   1   4        0.09        0.74      2.19 o 
  10   1   4       10.58        5.78      2.49 o 
  11   1   4        2.10       -0.05      3.41 o 
  12   1   4       12.54        9.75      4.88 o 
 -14   2   4        7.64        7.46      2.16 o 
 -13   2   4       13.82       15.82      2.14 o 
 -12   2   4        7.51        6.63      1.79 o 
 -11   2   4       80.18       93.24      2.99 o 
 -10   2   4        0.07       -0.03      1.41 o 
  -9   2   4       19.64       17.48      1.94 o 
  -8   2   4       79.83       73.97      2.00 o 
  -7   2   4       54.51       52.63      1.51 o 
  -6   2   4      362.87      380.57      4.18 o 
  -5   2   4      862.81      970.97      8.60 o 
  -4   2   4      511.69      528.00      5.93 o 
  -3   2   4        8.55        6.50      0.60 o 
  -2   2   4      106.01      100.21      1.52 o 
  -1   2   4       29.51       33.88      0.71 o 
   0   2   4     2326.08     2362.20     20.61 o 
   1   2   4       13.47        9.66      0.66 o 
   2   2   4     3643.96     3809.16     43.74 o 
   3   2   4     1635.30     1769.12     18.59 o 
   4   2   4      317.99      295.82      4.07 o 
   5   2   4       46.99       42.14      1.79 o 
   6   2   4        4.11       -1.19      1.19 o 
   7   2   4       15.22       14.89      2.11 o 
   8   2   4       71.80       60.43      3.27 o 
   9   2   4       27.65       23.28      2.73 o 
  10   2   4        0.87        3.55      2.69 o 
  11   2   4        4.03       -0.90      3.05 o 
  12   2   4       32.39       30.92      8.43 o 
 -14   3   4       47.84       51.48      3.63 o 
 -13   3   4        0.62        1.38      1.92 o 
 -12   3   4       16.46       11.51      1.98 o 
 -11   3   4      148.88      143.60      3.66 o 
 -10   3   4       13.33       16.28      1.71 o 
  -9   3   4        0.03       -0.98      1.09 o 
  -8   3   4      118.79      111.17      2.39 o 
  -7   3   4        0.99        2.70      0.82 o 
  -6   3   4      106.92      125.97      1.95 o 
  -5   3   4     1188.23     1257.10     13.32 o 
  -4   3   4      291.92      258.90      3.34 o 
  -3   3   4     2302.47     2472.39     25.05 o 
  -2   3   4     1189.12     1219.01     12.60 o 
  -1   3   4      142.25      152.34      2.09 o 
   0   3   4       75.25       61.76      1.05 o 
   1   3   4       48.92       67.75      1.34 o 
   2   3   4      381.28      349.00      5.01 o 
   3   3   4       67.14       85.20      2.09 o 
   4   3   4        8.86       10.14      1.04 o 
   5   3   4       20.86       13.06      1.34 o 
   6   3   4       19.81       20.32      1.76 o 
   7   3   4      559.93      513.65      9.14 o 
   8   3   4       74.09       65.27      3.34 o 
   9   3   4       44.28       52.36      3.66 o 
  10   3   4        3.96        8.34      2.86 o 
  11   3   4       47.79       61.72      4.70 o 
  12   3   4        0.27        3.78      4.46 o 
 -14   4   4       38.35       42.21      4.92 o 
 -13   4   4       23.22       20.97      2.02 o 
 -12   4   4        6.25        8.63      1.79 o 
 -11   4   4      178.24      166.12      4.01 o 
 -10   4   4      167.73      175.08      3.75 o 
  -9   4   4        1.34        0.91      1.23 o 
  -8   4   4        9.11        3.65      1.12 o 
  -7   4   4       75.64       85.00      1.92 o 
  -6   4   4      419.16      457.63      6.21 o 
  -5   4   4     1485.60     1518.06     16.94 o 
  -4   4   4        9.81       13.06      0.94 o 
  -3   4   4     4717.33     5300.89     56.21 o 
  -2   4   4       51.76       45.07      1.63 o 
  -1   4   4     3201.75     3300.72     40.25 o 
   0   4   4      127.11      127.56      2.51 o 
   1   4   4       38.47       36.12      0.98 o 
   2   4   4     4062.18     4454.08     44.75 o 
   3   4   4       21.94       10.81      0.90 o 
   4   4   4      761.58      740.39      9.23 o 
   5   4   4      273.44      277.47      4.37 o 
   6   4   4      426.90      427.59      6.52 o 
   7   4   4      289.30      263.64      5.40 o 
   8   4   4        3.04        0.90      2.21 o 
   9   4   4        8.14       10.47      2.74 o 
  10   4   4       10.34       15.99      3.18 o 
  11   4   4        0.16       -2.64      3.04 o 
  12   4   4        9.68       15.12      5.08 o 
 -14   5   4        7.44        7.82      5.25 o 
 -13   5   4        0.06        0.98      2.97 o 
 -12   5   4        0.05        0.93      1.62 o 
 -11   5   4       43.92       40.48      2.64 o 
 -10   5   4      214.50      198.78      4.06 o 
  -9   5   4      124.24      115.44      3.35 o 
  -8   5   4       70.11       68.76      2.35 o 
  -7   5   4      133.05      112.94      3.45 o 
  -6   5   4        0.15        0.55      1.05 o 
  -5   5   4      433.82      473.86      8.49 o 
  -4   5   4      217.17      249.39      3.22 o 
  -3   5   4     2572.81     2798.20     37.95 o 
  -2   5   4     5726.53     5998.03     89.54 o 
  -1   5   4      107.18      114.48      2.86 o 
   0   5   4     1676.22     1873.62     25.82 o 
   1   5   4     1945.14     2057.54     24.16 o 
   2   5   4      567.08      622.49      7.12 o 
   3   5   4       11.38       19.73      1.00 o 
   4   5   4       19.43       28.19      1.34 o 
   5   5   4       16.76       19.62      1.53 o 
   6   5   4        7.90        0.39      1.45 o 
   7   5   4      161.90      156.28      4.09 o 
   8   5   4        8.81       10.50      2.58 o 
   9   5   4        0.12        0.33      2.34 o 
  10   5   4       72.07       80.40      4.80 o 
  11   5   4        1.71       -2.99      2.99 o 
  12   5   4       12.11       16.92      8.42 o 
 -14   6   4        6.54        2.81      4.23 o 
 -13   6   4      174.66      197.41      7.75 o 
 -12   6   4        6.31        4.39      4.04 o 
 -11   6   4        0.02       -0.27      2.08 o 
 -10   6   4        0.03       -1.84      1.84 o 
  -9   6   4      391.74      391.44      7.94 o 
  -8   6   4        7.65        4.90      1.66 o 
  -7   6   4      104.85       99.59      2.81 o 
  -6   6   4       15.60       12.49      1.54 o 
  -5   6   4        4.59        8.38      0.89 o 
  -4   6   4      389.71      451.87      7.05 o 
  -3   6   4        2.95       10.64      1.81 o 
  -2   6   4       92.77       94.71      2.53 o 
  -1   6   4       20.57       16.27      1.24 o 
   0   6   4     1040.87     1260.42     16.18 o 
   1   6   4      576.96      621.22      8.75 o 
   2   6   4        0.50        0.03      0.56 o 
   3   6   4      714.31      698.04      8.06 o 
   4   6   4       32.70       39.78      1.58 o 
   5   6   4      257.39      233.52      3.93 o 
   6   6   4       27.69       20.87      1.76 o 
   7   6   4       21.91       18.54      2.15 o 
   8   6   4        5.16        2.07      1.98 o 
   9   6   4       17.51       20.69      3.34 o 
  10   6   4       22.54       29.30      3.50 o 
  11   6   4       10.72        9.77      4.54 o 
 -14   7   4        0.20       -4.02      4.02 o 
 -13   7   4        2.81        6.14      3.50 o 
 -12   7   4        7.62        8.07      2.85 o 
 -11   7   4        5.23        5.94      2.55 o 
 -10   7   4      343.84      338.83      7.60 o 
  -9   7   4      299.66      285.05      6.52 o 
  -8   7   4      561.96      585.24     11.53 o 
  -7   7   4       29.78       39.70      2.16 o 
  -6   7   4       30.70       34.88      1.60 o 
  -5   7   4      233.26      265.99      3.69 o 
  -4   7   4     1511.00     1597.36     22.25 o 
  -3   7   4        9.41       15.92      1.15 o 
  -2   7   4        2.38        4.35      1.05 o 
  -1   7   4     3432.24     3615.24     48.44 o 
   0   7   4      742.78      855.44     12.54 o 
   1   7   4      676.24      766.47     11.48 o 
   2   7   4      465.32      509.00      6.14 o 
   3   7   4      123.63      117.45      2.13 o 
   4   7   4      451.87      417.35      5.92 o 
   5   7   4       82.69       71.60      2.34 o 
   6   7   4        0.39       -1.29      1.29 o 
   7   7   4       36.47       40.65      2.35 o 
   8   7   4        0.18       -0.94      1.82 o 
   9   7   4        9.59       15.58      2.50 o 
  10   7   4       26.77       30.91      3.08 o 
  11   7   4       39.73       41.90      4.27 o 
 -13   8   4       40.38       51.95      4.09 o 
 -12   8   4       83.78       82.64      4.40 o 
 -11   8   4       22.84       22.37      2.81 o 
 -10   8   4       16.13       15.05      2.41 o 
  -9   8   4       23.97       30.43      2.86 o 
  -8   8   4      353.09      357.13      8.08 o 
  -7   8   4      142.06      140.13      3.86 o 
  -6   8   4       24.61       21.55      1.24 o 
  -5   8   4      141.60      136.30      2.28 o 
  -4   8   4      681.22      839.27     12.44 o 
  -3   8   4     1463.57     1615.03     20.52 o 
  -2   8   4       10.70       10.26      1.06 o 
  -1   8   4      709.85      692.97     10.45 o 
   0   8   4      238.82      276.69      5.85 o 
   1   8   4     1451.27     1586.09     20.16 o 
   2   8   4      132.75      124.81      2.72 o 
   3   8   4       36.53       27.53      1.08 o 
   4   8   4       71.26       67.95      1.92 o 
   5   8   4      182.27      168.88      3.53 o 
   6   8   4        0.02       -1.49      1.49 o 
   7   8   4       39.35       35.33      2.28 o 
   8   8   4       11.16       12.87      2.37 o 
   9   8   4       74.88       80.84      3.73 o 
  10   8   4        2.07       -0.38      2.30 o 
  11   8   4       21.81       24.83      3.66 o 
 -13   9   4        0.01        2.84      3.13 o 
 -12   9   4       79.11       87.45      4.37 o 
 -11   9   4       34.68       33.85      3.07 o 
 -10   9   4       13.34       12.48      2.36 o 
  -9   9   4       99.78      103.89      4.63 o 
  -8   9   4       88.15       66.58      3.41 o 
  -7   9   4      312.20      330.73      5.73 o 
  -6   9   4      161.08      162.49      3.13 o 
  -5   9   4        4.72       11.32      1.51 o 
  -4   9   4      707.68      732.20     12.48 o 
  -3   9   4       18.83       23.24      1.54 o 
  -2   9   4        2.70        0.36      1.09 o 
  -1   9   4      278.60      268.57      6.57 o 
   0   9   4      207.57      193.19      4.56 o 
   1   9   4      473.28      542.83      8.65 o 
   2   9   4      142.43      134.59      3.36 o 
   3   9   4        2.62       -0.89      0.89 o 
   4   9   4      113.79      112.66      2.59 o 
   5   9   4      243.18      271.84      4.60 o 
   6   9   4      210.92      203.84      4.48 o 
   7   9   4       52.63       54.62      2.56 o 
   8   9   4        7.56        5.67      1.81 o 
   9   9   4       39.60       34.74      2.87 o 
  10   9   4        1.27       -1.34      2.26 o 
  11   9   4       10.41       10.73      3.47 o 
 -13  10   4        3.82        3.12      4.19 o 
 -12  10   4       23.96       29.97      3.53 o 
 -11  10   4        1.12        0.31      2.23 o 
 -10  10   4        0.06        0.88      2.21 o 
  -9  10   4        0.40        0.75      2.02 o 
  -8  10   4      273.83      230.39      6.08 o 
  -7  10   4        1.55        4.63      1.64 o 
  -6  10   4     1068.25     1026.58     12.72 o 
  -5  10   4       30.28       29.75      2.02 o 
  -4  10   4      149.76      180.41      4.45 o 
  -3  10   4      182.71      188.71      4.04 o 
  -2  10   4      134.47      152.19      3.52 o 
  -1  10   4       98.52      106.21      3.22 o 
   0  10   4       67.06       76.87      2.64 o 
   1  10   4      278.14      233.51      4.63 o 
   2  10   4      225.22      235.33      5.96 o 
   3  10   4        0.15        1.46      1.19 o 
   4  10   4      210.73      204.47      3.67 o 
   5  10   4     1000.45      929.55     12.15 o 
   6  10   4       45.42       43.45      2.37 o 
   7  10   4      128.56      137.20      4.34 o 
   8  10   4       28.73       31.92      2.34 o 
   9  10   4       34.83       33.68      2.97 o 
  10  10   4        1.23       -2.16      2.16 o 
  11  10   4       18.58       24.63      3.80 o 
 -13  11   4        1.88       -2.55      4.02 o 
 -12  11   4       33.50       35.47      3.56 o 
 -11  11   4       11.34       12.59      2.74 o 
 -10  11   4        0.00        0.52      2.92 o 
  -9  11   4       42.24       39.42      2.94 o 
  -8  11   4       28.85       24.61      2.04 o 
  -7  11   4      138.90      154.33      3.44 o 
  -6  11   4      750.85      704.49     12.64 o 
  -5  11   4     1616.09     1592.29     25.47 o 
  -4  11   4       48.31       48.99      2.34 o 
  -3  11   4      136.38      147.08      3.56 o 
  -2  11   4      577.92      588.85      9.37 o 
  -1  11   4       72.24       81.67      2.96 o 
   0  11   4      128.68      114.13      3.01 o 
   1  11   4      304.56      328.25      7.17 o 
   2  11   4      427.60      454.94      7.71 o 
   3  11   4       16.46       16.66      2.45 o 
   4  11   4      240.92      228.57      4.75 o 
   5  11   4       69.65       66.96      2.27 o 
   6  11   4        0.77        2.90      1.59 o 
   7  11   4       71.97       69.22      2.92 o 
   8  11   4       31.09       31.74      3.10 o 
   9  11   4       33.31       38.24      3.17 o 
  10  11   4       31.60       33.98      2.97 o 
  11  11   4        0.88        2.33      2.45 o 
 -13  12   4        3.55        0.51      4.04 o 
 -12  12   4       18.60       11.50      3.61 o 
 -11  12   4        2.90        4.27      2.59 o 
 -10  12   4        0.00       -2.23      2.23 o 
  -9  12   4       10.66        9.72      2.15 o 
  -8  12   4       11.77       16.89      1.57 o 
  -7  12   4       46.17       44.21      2.78 o 
  -6  12   4       10.80       12.83      2.06 o 
  -5  12   4      931.23      954.44     16.14 o 
  -4  12   4      107.11      105.82      3.17 o 
  -3  12   4      120.72      129.22      3.34 o 
  -2  12   4      287.55      263.13      4.70 o 
  -1  12   4       46.62       54.43      2.66 o 
   0  12   4        0.01       -0.52      1.02 o 
   1  12   4       58.18       62.07      2.16 o 
   2  12   4        3.68        6.65      1.37 o 
   3  12   4       39.00       52.73      2.38 o 
   4  12   4      957.50      877.11     12.59 o 
   5  12   4       23.64       22.53      1.31 o 
   6  12   4       41.37       43.49      2.23 o 
   7  12   4       48.87       50.68      2.56 o 
   8  12   4       11.75       13.33      2.15 o 
   9  12   4        0.02       -1.11      1.96 o 
  10  12   4        1.82       -2.75      3.12 o 
  11  12   4       10.35       11.46      7.69 o 
 -12  13   4       52.88       60.93      4.79 o 
 -11  13   4       11.29       -1.21      3.77 o 
 -10  13   4        0.71       -2.13      2.13 o 
  -9  13   4        3.69        4.03      1.65 o 
  -8  13   4       36.29       34.77      3.46 o 
  -7  13   4      192.74      155.47      4.67 o 
  -6  13   4      207.72      171.07      4.79 o 
  -5  13   4     1188.13     1160.18     19.16 o 
  -4  13   4     2088.19     1941.07     27.44 o 
  -3  13   4       11.85       15.00      1.43 o 
  -2  13   4      154.72      150.89      3.98 o 
  -1  13   4      283.36      308.12      6.39 o 
   0  13   4       17.40       14.91      1.30 o 
   1  13   4       48.77       51.82      3.12 o 
   2  13   4       50.19       46.47      2.05 o 
   3  13   4      150.54      144.64      3.73 o 
   4  13   4      360.48      334.90      6.49 o 
   5  13   4        3.48        0.70      1.52 o 
   6  13   4      132.02      124.14      2.80 o 
   7  13   4       14.51       22.12      1.92 o 
   8  13   4      102.18      105.30      3.65 o 
   9  13   4        0.09       -0.91      1.82 o 
  10  13   4        0.32        0.91      1.91 o 
 -12  14   4        0.00        0.33      2.48 o 
 -11  14   4        0.15        0.39      2.22 o 
 -10  14   4       11.84       10.26      3.49 o 
  -9  14   4       12.47       16.13      2.29 o 
  -8  14   4       19.80       15.59      2.32 o 
  -7  14   4        0.03        0.30      1.81 o 
  -6  14   4       55.63       75.81      3.14 o 
  -5  14   4      139.17      125.13      3.82 o 
  -4  14   4      223.42      215.34      8.09 o 
  -3  14   4      383.27      328.36      6.00 o 
  -2  14   4       15.57       11.66      2.62 o 
  -1  14   4       24.88       18.96      2.46 o 
   0  14   4       14.38        9.07      1.68 o 
   1  14   4       16.71       24.45      1.70 o 
   2  14   4        1.69        0.35      1.11 o 
   3  14   4       38.04       38.13      1.89 o 
   4  14   4      305.08      305.39      5.86 o 
   5  14   4        7.85        6.72      2.48 o 
   6  14   4      268.61      285.28      5.89 o 
   7  14   4       47.90       48.80      2.14 o 
   8  14   4       56.93       66.01      2.85 o 
   9  14   4        0.01       -2.59      2.89 o 
  10  14   4        0.63        1.09      3.00 o 
 -12  15   4        1.46       -2.45      2.80 o 
 -11  15   4       18.73       20.46      3.09 o 
 -10  15   4       10.44       26.76      7.45 o 
  -9  15   4       16.91        7.77      5.79 o 
  -8  15   4       26.74       32.03      6.46 o 
  -7  15   4        6.78        6.66      4.12 o 
  -6  15   4        0.00       -0.04      2.37 o 
  -5  15   4      246.33      253.96      7.45 o 
  -4  15   4        2.93        8.41      2.08 o 
  -3  15   4       22.89       23.27      2.40 o 
  -2  15   4      145.34      148.70      4.69 o 
  -1  15   4       41.69       41.22      2.76 o 
   0  15   4       41.10       38.15      3.10 o 
   1  15   4      147.51      152.84      5.62 o 
   2  15   4      140.70      150.01      5.80 o 
   3  15   4      485.39      477.64     20.06 o 
   4  15   4        2.91        1.50      3.02 o 
   5  15   4        7.25        7.55      3.62 o 
   6  15   4       26.31       24.22      4.44 o 
   7  15   4        6.50        8.31      4.04 o 
   8  15   4       19.95       17.75      4.99 o 
   9  15   4        8.09       10.22      2.48 o 
  10  15   4        9.88       11.04      3.04 o 
 -12  16   4        1.33       -0.75      7.13 o 
 -11  16   4       26.59       29.81      7.93 o 
 -10  16   4        2.10        0.48      5.55 o 
  -9  16   4        3.18       -3.45      5.15 o 
  -8  16   4       79.08       83.60      8.96 o 
  -7  16   4       12.59       17.11      3.94 o 
  -6  16   4       10.33        6.50      2.80 o 
  -5  16   4       63.35       62.25      3.81 o 
  -4  16   4      198.14      179.61      6.55 o 
  -3  16   4     1419.75     1391.41     26.92 o 
  -2  16   4        0.28       -0.97      2.13 o 
  -1  16   4      560.91      573.79     13.00 o 
   0  16   4        3.85        0.23      4.97 o 
   1  16   4      209.04      205.49      8.18 o 
   2  16   4       77.61       61.01      5.37 o 
   3  16   4      185.96      186.35      8.28 o 
   4  16   4        4.42        4.71      3.21 o 
   5  16   4        1.48       -2.47      3.22 o 
   6  16   4       10.82        8.78      3.78 o 
   7  16   4        0.82        4.64      4.28 o 
   8  16   4       24.81       30.13      6.84 o 
   9  16   4        0.88        3.39      4.40 o 
 -11  17   4       13.55        4.44      6.50 o 
 -10  17   4       26.92       34.25      7.49 o 
  -9  17   4        0.61       -3.33      5.03 o 
  -8  17   4       82.21       77.37      8.56 o 
  -7  17   4        0.11       -1.77      2.65 o 
  -6  17   4        1.03        3.04      4.16 o 
  -5  17   4       26.09       29.74      3.08 o 
  -4  17   4      138.87      127.64      5.25 o 
  -3  17   4        0.27        3.93      2.37 o 
  -2  17   4     1269.32     1256.00     24.79 o 
  -1  17   4      850.44      812.22     17.31 o 
   0  17   4       51.09       51.14      4.55 o 
   1  17   4        0.99       -2.60      2.60 o 
   2  17   4      106.31      103.61     12.70 o 
   3  17   4      146.42      145.54      8.88 o 
   4  17   4        1.34       -2.83      2.83 o 
   5  17   4       24.07       20.12      5.11 o 
   6  17   4       50.91       56.69      5.82 o 
   7  17   4        1.50       -3.56      3.56 o 
   8  17   4        0.26       -3.68      3.79 o 
   9  17   4        5.50        9.50      6.26 o 
 -11  18   4        0.98        1.94      6.30 o 
 -10  18   4      140.96      169.97     13.04 o 
  -9  18   4        7.90       11.34      6.03 o 
  -8  18   4       31.29       33.34      6.50 o 
  -7  18   4       11.18        5.19      4.76 o 
  -6  18   4        0.37        0.75      2.44 o 
  -5  18   4        3.90        1.50      2.34 o 
  -4  18   4        3.34        0.09      2.23 o 
  -3  18   4        0.87        2.81      2.32 o 
  -2  18   4      130.19      136.51      5.59 o 
  -1  18   4        1.86        3.48      2.69 o 
   0  18   4       29.71       33.05      3.40 o 
   1  18   4       71.00       55.08      4.72 o 
   2  18   4        7.14        1.09      2.92 o 
   3  18   4       69.22       81.26      6.56 o 
   4  18   4        0.04        1.21      3.43 o 
   5  18   4        1.67       -2.70      3.21 o 
   6  18   4        8.04        8.47      3.99 o 
   7  18   4        6.87        5.63      6.46 o 
   8  18   4       11.95       13.02      4.76 o 
   9  18   4        6.58        8.11      6.08 o 
 -11  19   4       18.79       21.05      6.98 o 
 -10  19   4       58.34       64.85      9.08 o 
  -9  19   4       18.92       18.83      6.30 o 
  -8  19   4       47.94       54.94      7.49 o 
  -7  19   4        7.11        6.75      3.86 o 
  -6  19   4       11.10       12.89      2.95 o 
  -5  19   4        0.14        0.67      3.95 o 
  -4  19   4       16.93       24.07      3.01 o 
  -3  19   4        8.66        7.61      3.53 o 
  -2  19   4      122.45      119.87      5.34 o 
  -1  19   4      334.38      326.95     13.47 o 
   0  19   4        9.54        7.56      2.95 o 
   1  19   4        8.88        2.91      3.11 o 
   2  19   4       12.99        8.72      3.20 o 
   3  19   4       36.12       39.78      4.48 o 
   4  19   4        4.27        5.42      4.10 o 
   5  19   4        1.54        0.40      4.10 o 
   6  19   4       11.06        8.81      4.09 o 
   7  19   4       12.02       10.29      5.63 o 
   8  19   4        0.96       -0.57      3.95 o 
 -10  20   4        9.54       10.03      6.38 o 
  -9  20   4       62.36       71.15      8.32 o 
  -8  20   4        7.43       -3.96      4.80 o 
  -7  20   4        0.10       -3.35      3.37 o 
  -6  20   4       15.58       13.85      4.90 o 
  -5  20   4        0.22       -3.03      3.03 o 
  -4  20   4      104.50      105.56      5.08 o 
  -3  20   4       14.66       11.26      2.66 o 
  -2  20   4       15.67       12.62      2.84 o 
  -1  20   4      137.13      127.81      5.58 o 
   0  20   4      346.57      367.72     10.04 o 
   1  20   4       70.58       63.31     13.30 o 
   2  20   4       20.29       20.97      5.41 o 
   3  20   4       91.13       92.70      6.29 o 
   4  20   4       42.59       36.90      4.69 o 
   5  20   4        1.21       -2.37      3.25 o 
   6  20   4       20.52       22.78      4.76 o 
   7  20   4       15.68       24.50      7.23 o 
   8  20   4        0.02       -1.56      4.14 o 
 -10  21   4        0.09       -5.27      5.27 o 
  -9  21   4       97.39      104.33      9.67 o 
  -8  21   4       19.00       24.33      4.84 o 
  -7  21   4       47.60       62.41      9.77 o 
  -6  21   4        5.57        4.39      3.63 o 
  -5  21   4       19.44       14.86      3.02 o 
  -4  21   4       12.93       14.79      2.99 o 
  -3  21   4       20.04       17.38      3.19 o 
  -2  21   4        5.73        3.77      2.57 o 
  -1  21   4      127.04      128.46      9.47 o 
   0  21   4       13.27       12.63      2.97 o 
   1  21   4       63.92       69.22      4.47 o 
   2  21   4        0.21        4.03      3.20 o 
   3  21   4        8.73       11.85      4.36 o 
   4  21   4       59.59       65.00      7.71 o 
   5  21   4       24.41       21.90      4.28 o 
   6  21   4        4.98        4.53      3.65 o 
   7  21   4        0.28       -1.56      3.67 o 
  -9  22   4       30.52       32.12      5.52 o 
  -8  22   4       20.31       20.23      6.62 o 
  -7  22   4       45.35       45.85      7.13 o 
  -6  22   4       12.41       10.99      3.77 o 
  -5  22   4        2.35        1.12      3.31 o 
  -4  22   4      100.77      101.08      5.08 o 
  -3  22   4        0.73       -0.73      2.37 o 
  -2  22   4        5.23        2.62      2.44 o 
  -1  22   4       18.61       19.34      7.44 o 
   0  22   4        6.73        4.39      3.47 o 
   1  22   4       83.50       74.25      4.69 o 
   2  22   4        2.01        1.99      3.12 o 
   3  22   4        0.00        1.52      7.71 o 
   4  22   4       19.28       19.67      4.12 o 
   5  22   4       12.83       18.21      4.18 o 
   6  22   4        5.02        1.78      3.85 o 
   7  22   4       13.92        4.38      4.04 o 
  -8  23   4        2.05       -3.71      3.93 o 
  -7  23   4        0.07       -0.92      3.69 o 
  -6  23   4        4.21        7.22      5.59 o 
  -5  23   4       62.60       67.14     15.14 o 
  -4  23   4        1.71        3.74      2.61 o 
  -3  23   4       15.87        8.45      2.75 o 
  -2  23   4       17.98       19.67      3.03 o 
  -1  23   4       12.35       10.56      3.76 o 
   0  23   4      126.21      131.12      5.59 o 
   1  23   4       69.82       74.59      4.59 o 
   2  23   4       36.27       39.09      3.79 o 
   3  23   4        0.84       -2.87      2.87 o 
   4  23   4       28.31       28.69      4.38 o 
   5  23   4        5.12        4.55      3.60 o 
   6  23   4       11.55       10.80      3.97 o 
  -8  24   4        6.36        8.68      4.56 o 
  -7  24   4       16.05       19.72      4.17 o 
  -6  24   4        0.09       -0.87      4.64 o 
  -5  24   4       42.20       49.14      6.56 o 
  -4  24   4        2.16       -0.90      2.76 o 
  -3  24   4       15.55       19.73      3.10 o 
  -2  24   4       10.22       15.39      4.52 o 
  -1  24   4       22.19       26.12      5.07 o 
   0  24   4        0.82       -1.49      3.99 o 
   1  24   4        7.08       14.94      5.07 o 
   2  24   4        3.81        8.31      2.66 o 
   3  24   4        8.39        3.72      2.88 o 
   4  24   4        4.80        6.62      3.19 o 
   5  24   4       25.62       23.50      4.01 o 
  -6  25   4        0.33        3.61      7.06 o 
  -5  25   4        0.01        5.71      7.17 o 
  -4  25   4       10.90        5.95      6.38 o 
  -3  25   4        4.55        2.48      3.90 o 
  -2  25   4       13.71        8.98      6.20 o 
  -1  25   4       54.33       50.08      6.33 o 
   0  25   4        4.24        3.85      4.58 o 
   1  25   4        6.43       13.32      5.19 o 
   2  25   4        5.49        7.84      5.38 o 
   3  25   4       41.17       62.08      7.70 o 
   4  25   4       15.50       20.73      9.24 o 
   5  25   4        1.65        8.76      8.88 o 
  -5  26   4        0.38       -6.58      6.58 o 
  -4  26   4        0.20        3.25      7.53 o 
  -3  26   4        3.83        2.70      6.82 o 
  -2  26   4       25.74       33.97      6.04 o 
  -1  26   4       14.39       15.18      7.17 o 
   0  26   4       14.94       13.59      5.24 o 
   1  26   4       37.23       37.72      9.67 o 
   2  26   4        6.81       -5.11      5.11 o 
   3  26   4       12.49       14.72      7.33 o 
   4  26   4       30.90       48.79      8.83 o 
  -4  27   4        7.43       13.68      8.36 o 
  -3  27   4        6.85       11.22      8.21 o 
  -2  27   4        0.03        3.01      7.45 o 
  -1  27   4        1.31       -1.25      5.91 o 
   0  27   4       22.06       17.23      5.99 o 
   1  27   4        2.13       -1.41      5.15 o 
   2  27   4        5.75        2.33      5.84 o 
  -1  28   4        8.98       15.14      8.09 o 
   0  28   4        0.73       10.86      8.88 o 
 -14   1   5        0.00       -1.50      1.99 o 
 -13   1   5       55.77       56.86      2.71 o 
 -12   1   5       17.12       17.80      1.78 o 
 -11   1   5       19.31       19.53      1.64 o 
 -10   1   5       11.22        5.95      2.21 o 
  -9   1   5        1.43       -0.21      1.12 o 
  -8   1   5      411.20      408.16      5.47 o 
  -7   1   5      653.72      719.22      7.51 o 
  -6   1   5      357.02      353.66      3.93 o 
  -5   1   5       92.18       81.74      1.73 o 
  -4   1   5     2473.00     2594.77     21.67 o 
  -3   1   5     1831.86     1943.87     20.98 o 
  -2   1   5        8.12       20.15      0.59 o 
  -1   1   5      101.06      100.88      1.32 o 
   0   1   5      447.52      421.33      4.43 o 
   1   1   5      294.91      323.26      4.39 o 
   2   1   5      252.28      283.76      4.70 o 
   3   1   5       66.46      102.63      2.31 o 
   4   1   5       47.67       46.78      1.74 o 
   5   1   5       29.14       21.56      1.84 o 
   6   1   5      323.92      259.46      5.73 o 
   7   1   5       17.49       17.01      2.39 o 
   8   1   5      379.48      389.64      8.12 o 
   9   1   5        3.86        1.75      2.60 o 
  10   1   5       33.18       37.12      3.86 o 
  11   1   5       20.02       10.36      6.00 o 
 -14   2   5       12.17       13.75      2.25 o 
 -13   2   5       21.03       18.68      2.16 o 
 -12   2   5      190.13      186.28      4.13 o 
 -11   2   5        1.66       -0.37      1.56 o 
 -10   2   5       60.54       61.77      2.23 o 
  -9   2   5       24.37       21.46      1.59 o 
  -8   2   5        6.34        7.32      1.06 o 
  -7   2   5       32.55       39.79      1.46 o 
  -6   2   5     1450.02     1541.80     16.71 o 
  -5   2   5     1421.72     1577.36     16.41 o 
  -4   2   5        1.52        0.04      0.56 o 
  -3   2   5       26.40       49.79      1.20 o 
  -2   2   5      345.95      375.23      4.11 o 
  -1   2   5      135.92      141.01      1.84 o 
   0   2   5       89.86      113.27      1.85 o 
   1   2   5     1708.73     1979.59     20.38 o 
   2   2   5      247.19      244.91      4.01 o 
   3   2   5        5.07        1.96      0.88 o 
   4   2   5      179.20      189.72      3.19 o 
   5   2   5        0.94       -0.74      1.15 o 
   6   2   5       14.10        7.83      1.88 o 
   7   2   5       26.85       12.13      2.75 o 
   8   2   5       16.16       18.58      2.55 o 
   9   2   5       40.41       36.50      3.51 o 
  10   2   5       11.83       14.22      3.37 o 
  11   2   5       22.08       20.20      5.09 o 
 -14   3   5       44.50       58.24      4.72 o 
 -13   3   5       10.74       12.56      1.76 o 
 -12   3   5        4.56        1.93      1.47 o 
 -11   3   5       20.64       23.62      1.87 o 
 -10   3   5       67.83       67.37      2.22 o 
  -9   3   5       44.60       36.59      1.59 o 
  -8   3   5        4.06        4.31      0.99 o 
  -7   3   5      206.42      206.49      2.82 o 
  -6   3   5     2574.50     2642.25     28.73 o 
  -5   3   5     1126.82     1171.16     11.83 o 
  -4   3   5       58.75       62.19      1.50 o 
  -3   3   5      159.33      169.83      2.60 o 
  -2   3   5      159.41      191.52      2.24 o 
  -1   3   5      175.45      197.69      2.44 o 
   0   3   5     1422.00     1544.29     14.49 o 
   1   3   5        5.42        9.92      0.75 o 
   2   3   5       37.79       36.18      1.21 o 
   3   3   5        0.38        1.59      0.84 o 
   4   3   5      209.15      224.24      3.95 o 
   5   3   5        2.29        5.19      1.58 o 
   6   3   5      616.44      604.94     10.13 o 
   7   3   5        0.49        1.43      1.93 o 
   8   3   5       36.89       41.93      3.39 o 
   9   3   5       21.06       24.56      3.15 o 
  10   3   5       64.14       66.85      4.55 o 
  11   3   5       10.51        6.97      4.50 o 
 -14   4   5       79.72       95.16      8.80 o 
 -13   4   5        7.29        3.00      3.32 o 
 -12   4   5       10.40        7.58      2.68 o 
 -11   4   5       38.14       41.01      2.38 o 
 -10   4   5       22.54       17.44      1.70 o 
  -9   4   5      438.30      458.86      6.59 o 
  -8   4   5      126.78      133.84      3.23 o 
  -7   4   5      137.16      135.64      3.24 o 
  -6   4   5      524.48      551.55      6.62 o 
  -5   4   5      193.43      187.25      3.14 o 
  -4   4   5     1963.07     2163.73     22.22 o 
  -3   4   5     1859.49     1774.25     19.40 o 
  -2   4   5      198.93      212.44      3.16 o 
  -1   4   5     1244.95     1291.25     15.18 o 
   0   4   5      130.22      127.14      1.94 o 
   1   4   5     3259.94     3611.11     36.47 o 
   2   4   5       63.45       50.38      1.46 o 
   3   4   5      631.14      691.36      8.67 o 
   4   4   5        2.21        0.00      0.88 o 
   5   4   5      303.60      317.54      5.61 o 
   6   4   5      307.57      309.52      5.87 o 
   7   4   5       45.37       47.57      3.23 o 
   8   4   5       11.88        8.36      2.53 o 
   9   4   5       10.52        6.76      3.12 o 
  10   4   5        5.26        5.56      3.12 o 
  11   4   5        4.46       -4.03      6.56 o 
 -14   5   5        5.07        1.01      4.24 o 
 -13   5   5        2.40        0.31      3.92 o 
 -12   5   5      145.95      137.41      8.22 o 
 -11   5   5       16.33       15.68      2.67 o 
 -10   5   5      126.99      122.40      5.25 o 
  -9   5   5       29.02       26.80      2.49 o 
  -8   5   5      564.82      594.72      8.69 o 
  -7   5   5      645.86      625.71      7.58 o 
  -6   5   5       41.89       36.03      1.52 o 
  -5   5   5        2.26        1.12      0.79 o 
  -4   5   5      120.54      104.71      2.35 o 
  -3   5   5       43.32       40.97      1.73 o 
  -2   5   5      306.38      334.79      5.08 o 
  -1   5   5     1028.08     1094.83     14.19 o 
   0   5   5        2.06        0.91      0.77 o 
   1   5   5     1142.33     1233.79     12.46 o 
   2   5   5       97.40      102.81      2.03 o 
   3   5   5        5.40        6.17      0.86 o 
   4   5   5     1087.24     1149.87     12.91 o 
   5   5   5      494.26      509.76      7.30 o 
   6   5   5       73.43       66.18      2.78 o 
   7   5   5       48.90       40.50      3.37 o 
   8   5   5        0.57       -2.20      2.20 o 
   9   5   5        0.05        1.79      2.64 o 
  10   5   5       17.68       17.22      3.45 o 
  11   5   5        9.31        3.87      5.66 o 
 -14   6   5        2.43        1.94      4.19 o 
 -13   6   5       19.94       19.85      4.40 o 
 -12   6   5       32.09       29.35      6.79 o 
 -11   6   5       11.91       10.12      2.85 o 
 -10   6   5       76.59       65.89      3.84 o 
  -9   6   5      263.38      229.86      5.70 o 
  -8   6   5       50.81       60.29      2.61 o 
  -7   6   5       37.52       35.49      1.63 o 
  -6   6   5      260.12      259.73      3.98 o 
  -5   6   5       49.37       54.78      1.73 o 
  -4   6   5      159.66      170.18      3.81 o 
  -3   6   5      596.11      685.94     10.31 o 
  -2   6   5      996.30     1067.49     17.35 o 
  -1   6   5       54.07       47.52      1.88 o 
   0   6   5      641.58      685.28     10.49 o 
   1   6   5      113.92      128.36      3.15 o 
   2   6   5       10.88        4.19      0.72 o 
   3   6   5        0.00       -0.38      0.74 o 
   4   6   5      346.68      292.74      4.18 o 
   5   6   5       91.84       72.93      2.67 o 
   6   6   5       24.62       24.63      2.24 o 
   7   6   5        3.18        3.06      1.90 o 
   8   6   5       32.01       30.85      3.10 o 
   9   6   5        5.09        2.65      2.76 o 
  10   6   5        0.12       -1.93      2.85 o 
  11   6   5       12.44        9.56      4.61 o 
 -14   7   5        8.31        8.54      5.06 o 
 -13   7   5      110.61      127.85      7.94 o 
 -12   7   5       35.43       37.70      3.95 o 
 -11   7   5       32.79       32.60      3.40 o 
 -10   7   5       19.00       17.05      2.73 o 
  -9   7   5        9.27       15.89      2.24 o 
  -8   7   5      190.17      171.35      6.34 o 
  -7   7   5      635.40      601.45      9.17 o 
  -6   7   5       31.56       30.14      1.31 o 
  -5   7   5       17.29       11.24      1.40 o 
  -4   7   5        0.31        4.14      1.15 o 
  -3   7   5      175.48      169.51      3.55 o 
  -2   7   5     2007.39     2274.21     35.17 o 
  -1   7   5      126.78      124.49      3.11 o 
   0   7   5       97.52      103.86      5.38 o 
   1   7   5       40.36       52.20      2.42 o 
   2   7   5      127.01      121.22      2.63 o 
   3   7   5      411.47      385.36      5.10 o 
   4   7   5      753.73      769.93      9.13 o 
   5   7   5      202.71      202.95      4.38 o 
   6   7   5        1.27       -0.57      1.65 o 
   7   7   5       13.69       16.86      2.17 o 
   8   7   5       14.49       13.53      2.36 o 
   9   7   5        1.87        6.79      2.85 o 
  10   7   5       18.47       17.61      3.33 o 
  11   7   5       11.91       18.89      4.70 o 
 -13   8   5       25.11       27.04      4.74 o 
 -12   8   5        8.00        8.72      3.30 o 
 -11   8   5        1.32        1.83      2.27 o 
 -10   8   5      150.78      151.18      4.93 o 
  -9   8   5      139.72      133.80      4.41 o 
  -8   8   5        5.02        2.46      2.49 o 
  -7   8   5      154.00      181.52      4.48 o 
  -6   8   5        2.72        1.91      0.85 o 
  -5   8   5     1329.24     1288.72     32.26 o 
  -4   8   5     7339.64     7777.67     94.03 o 
  -3   8   5      403.27      350.87      5.55 o 
  -2   8   5      415.52      464.92      8.84 o 
  -1   8   5     1066.64     1166.46     18.29 o 
   0   8   5      242.39      256.91      4.96 o 
   1   8   5       26.66       24.07      1.64 o 
   2   8   5      539.98      527.65      7.42 o 
   3   8   5      449.81      466.17      5.87 o 
   4   8   5       11.16       13.51      1.48 o 
   5   8   5      749.28      730.28      9.58 o 
   6   8   5       22.31       20.53      1.97 o 
   7   8   5        2.99        2.95      1.84 o 
   8   8   5       21.19       25.81      2.60 o 
   9   8   5       39.23       46.17      3.22 o 
  10   8   5        0.00       -2.36      2.86 o 
  11   8   5        6.44        4.85      4.08 o 
 -13   9   5        0.40        0.18      3.15 o 
 -12   9   5       23.42       30.19      3.66 o 
 -11   9   5       23.51       24.37      2.88 o 
 -10   9   5       63.15       50.60      3.12 o 
  -9   9   5       15.82       14.17      2.66 o 
  -8   9   5      364.60      314.42      6.42 o 
  -7   9   5      414.39      405.28      8.49 o 
  -6   9   5      318.91      295.76      5.77 o 
  -5   9   5      112.65      113.06      3.18 o 
  -4   9   5     1925.12     1934.97     24.59 o 
  -3   9   5       19.70       10.37      1.28 o 
  -2   9   5        5.04        2.10      1.43 o 
  -1   9   5       36.78       49.23      2.09 o 
   0   9   5     2309.34     2421.69     33.28 o 
   1   9   5      188.73      157.49      3.80 o 
   2   9   5      260.51      258.94      4.77 o 
   3   9   5      468.14      450.21      6.78 o 
   4   9   5      414.15      420.27      6.03 o 
   5   9   5      681.51      659.72      8.81 o 
   6   9   5       24.24       18.66      1.93 o 
   7   9   5       80.69       75.70      3.26 o 
   8   9   5        2.76        1.84      2.17 o 
   9   9   5       34.78       40.08      3.14 o 
  10   9   5        0.99       -0.99      2.80 o 
  11   9   5       17.70       20.44      6.17 o 
 -13  10   5        6.10        4.14      3.20 o 
 -12  10   5       14.50       12.84      3.24 o 
 -11  10   5       13.30       12.71      2.64 o 
 -10  10   5        9.97        9.82      3.18 o 
  -9  10   5        4.40        3.60      2.10 o 
  -8  10   5        1.11        4.33      1.97 o 
  -7  10   5      421.98      431.49      9.67 o 
  -6  10   5        0.00       -0.68      2.71 o 
  -5  10   5       11.59       19.87      1.72 o 
  -4  10   5       30.66       21.85      1.58 o 
  -3  10   5       34.32       25.11      1.56 o 
  -2  10   5        0.15        0.52      1.42 o 
  -1  10   5      629.64      717.87     12.61 o 
   0  10   5      674.52      632.33     11.42 o 
   1  10   5       35.85       39.67      1.85 o 
   2  10   5       78.06       84.70      3.68 o 
   3  10   5       78.83       75.08      2.74 o 
   4  10   5      254.00      254.34      4.85 o 
   5  10   5      309.30      310.14      5.31 o 
   6  10   5       46.16       40.88      2.29 o 
   7  10   5       15.51       15.22      2.01 o 
   8  10   5        2.26        3.29      2.07 o 
   9  10   5      124.86      142.98      4.94 o 
  10  10   5        0.12       -0.76      3.28 o 
 -13  11   5       16.56       18.90      3.84 o 
 -12  11   5        2.59       -0.92      2.97 o 
 -11  11   5      131.40      137.18      4.95 o 
 -10  11   5       13.23        7.80      2.45 o 
  -9  11   5       49.60       52.79      3.11 o 
  -8  11   5        0.00       -1.21      1.21 o 
  -7  11   5      173.49      155.17      4.70 o 
  -6  11   5        3.59        0.52      2.03 o 
  -5  11   5      940.12      920.49     14.13 o 
  -4  11   5      297.05      304.81      5.86 o 
  -3  11   5        1.67        1.55      1.33 o 
  -2  11   5      414.75      390.45      7.86 o 
  -1  11   5        7.74        6.92      1.68 o 
   0  11   5       31.56       24.10      2.01 o 
   1  11   5      256.33      221.14      4.76 o 
   2  11   5      162.47      162.67      4.14 o 
   3  11   5      173.44      186.29      4.62 o 
   4  11   5      117.64      108.10      3.42 o 
   5  11   5      163.49      174.50      3.41 o 
   6  11   5       12.70       14.65      1.86 o 
   7  11   5       11.10        9.29      1.93 o 
   8  11   5       98.59      116.28      4.77 o 
   9  11   5        2.96       -0.01      2.41 o 
  10  11   5        3.10        1.01      2.99 o 
 -13  12   5        0.51       -3.81      6.40 o 
 -12  12   5        9.88        5.37      3.05 o 
 -11  12   5        5.27        4.57      2.65 o 
 -10  12   5        0.49       -2.77      3.58 o 
  -9  12   5        1.07        0.41      1.69 o 
  -8  12   5        0.00        1.20      2.65 o 
  -7  12   5      594.48      550.11     10.69 o 
  -6  12   5      177.03      175.81      4.91 o 
  -5  12   5      584.19      634.21     10.47 o 
  -4  12   5      981.36      909.99     13.94 o 
  -3  12   5     1133.38     1060.41     15.86 o 
  -2  12   5        0.00       -1.28      1.28 o 
  -1  12   5       77.66       83.30      3.27 o 
   0  12   5      171.12      157.38      3.86 o 
   1  12   5       55.62       48.59      2.32 o 
   2  12   5        9.87        9.50      1.86 o 
   3  12   5      447.52      417.43      7.75 o 
   4  12   5      111.21      105.87      3.49 o 
   5  12   5       11.11       13.39      2.38 o 
   6  12   5      152.04      158.73      3.37 o 
   7  12   5        1.72        0.69      1.69 o 
   8  12   5      137.58      124.23      4.31 o 
   9  12   5        1.60        0.66      2.27 o 
  10  12   5        0.65        1.85      2.43 o 
 -13  13   5        0.82       -1.90      7.89 o 
 -12  13   5       13.86        9.83      3.55 o 
 -11  13   5        0.28       -3.70      3.70 o 
 -10  13   5        8.40       11.71      1.70 o 
  -9  13   5       25.80       35.79      5.11 o 
  -8  13   5        2.87        8.93      2.78 o 
  -7  13   5        0.87        0.13      1.86 o 
  -6  13   5        7.54        8.19      1.98 o 
  -5  13   5      208.02      183.24      4.52 o 
  -4  13   5        5.88        8.60      1.76 o 
  -3  13   5     2289.54     2206.75     31.01 o 
  -2  13   5      209.56      171.47      4.21 o 
  -1  13   5        1.32       -1.36      1.36 o 
   0  13   5      782.46      789.55     12.53 o 
   1  13   5       83.28       96.37      3.20 o 
   2  13   5      823.94      747.15     11.90 o 
   3  13   5      383.15      335.82      6.68 o 
   4  13   5      215.84      196.60      4.95 o 
   5  13   5       12.62       16.50      2.03 o 
   6  13   5       62.36       64.29      2.93 o 
   7  13   5       85.33       85.47      3.96 o 
   8  13   5       24.69       25.35      2.27 o 
   9  13   5       13.74       12.43      2.28 o 
  10  13   5       15.39       15.55      3.45 o 
 -12  14   5       42.32       47.16      4.10 o 
 -11  14   5       24.02       24.56      4.48 o 
 -10  14   5        7.87       10.62      3.73 o 
  -9  14   5        5.54        4.60      6.78 o 
  -8  14   5       16.90       17.05      3.42 o 
  -7  14   5      265.57      242.28      7.33 o 
  -6  14   5        0.31       -1.53      1.53 o 
  -5  14   5       49.46       50.45      3.19 o 
  -4  14   5       78.97       76.68      2.98 o 
  -3  14   5      307.99      284.19      5.96 o 
  -2  14   5      239.14      231.03      4.41 o 
  -1  14   5     1037.26     1045.44     15.54 o 
   0  14   5       23.14       27.62      1.93 o 
   1  14   5      433.28      396.63      7.10 o 
   2  14   5       26.04       26.36      2.35 o 
   3  14   5       26.07       27.94      2.20 o 
   4  14   5      161.21      131.97      4.02 o 
   5  14   5       41.32       42.95      2.58 o 
   6  14   5       18.79       22.20      2.30 o 
   7  14   5        0.00        0.82      1.97 o 
   8  14   5        9.05        6.98      2.21 o 
   9  14   5        0.56       -0.98      2.28 o 
 -12  15   5        9.17        0.63      6.78 o 
 -11  15   5        3.23       -5.87      6.26 o 
 -10  15   5        0.29       -2.62      5.83 o 
  -9  15   5        1.46        0.66      2.83 o 
  -8  15   5        0.14        1.77      2.71 o 
  -7  15   5      171.08      183.83      6.97 o 
  -6  15   5      111.44      120.24      3.72 o 
  -5  15   5       23.89       23.48      2.00 o 
  -4  15   5      672.15      647.48     11.40 o 
  -3  15   5       17.25       13.37      1.49 o 
  -2  15   5      390.50      361.11      5.93 o 
  -1  15   5      175.18      161.19      3.78 o 
   0  15   5      104.18       96.03      2.91 o 
   1  15   5       27.62       32.04      1.91 o 
   2  15   5      175.42      153.51      3.85 o 
   3  15   5      238.83      238.06      7.70 o 
   4  15   5        5.82        4.16      1.78 o 
   5  15   5      199.56      192.74      5.02 o 
   6  15   5       99.00      106.80      5.20 o 
   7  15   5       19.61       23.38      2.34 o 
   8  15   5       77.01       79.83      6.38 o 
   9  15   5        3.56        2.71      3.52 o 
 -12  16   5        4.78        9.75      7.77 o 
 -11  16   5        9.68       15.42      7.89 o 
 -10  16   5       18.95       13.79      7.02 o 
  -9  16   5       73.87       86.57      9.91 o 
  -8  16   5       25.18       30.28      6.90 o 
  -7  16   5        0.62       -2.02      4.52 o 
  -6  16   5      116.76      109.80      4.95 o 
  -5  16   5       42.16       40.49      3.37 o 
  -4  16   5      423.12      405.26     10.13 o 
  -3  16   5      509.23      462.98      9.75 o 
  -2  16   5      277.73      221.43      6.18 o 
  -1  16   5      213.08      225.77      6.23 o 
   0  16   5       25.35       22.84      4.11 o 
   1  16   5        0.07        2.74      3.03 o 
   2  16   5       99.20       89.83      6.06 o 
   3  16   5      293.64      268.10     10.54 o 
   4  16   5        8.52        2.32      3.92 o 
   5  16   5        4.93        4.65      3.57 o 
   6  16   5        8.98        5.92      4.08 o 
   7  16   5        3.62       -0.84      3.54 o 
   8  16   5        0.97       -3.81      3.81 o 
   9  16   5        1.40        5.86      4.97 o 
 -11  17   5       86.39       96.28     10.98 o 
 -10  17   5       78.92      109.08     11.18 o 
  -9  17   5        4.00        1.51      5.79 o 
  -8  17   5        1.83       -2.58      4.99 o 
  -7  17   5       22.18       17.92      4.26 o 
  -6  17   5        8.19        4.98      3.55 o 
  -5  17   5       93.40       92.38      6.68 o 
  -4  17   5        9.41       13.74      2.60 o 
  -3  17   5        2.45        4.65      2.36 o 
  -2  17   5      253.63      242.47     14.12 o 
  -1  17   5      291.00      262.11      8.74 o 
   0  17   5        0.77        3.17      3.11 o 
   1  17   5       29.96       19.80      6.46 o 
   2  17   5      148.26      142.50      7.48 o 
   3  17   5       64.84       56.70      5.37 o 
   4  17   5        3.52       -2.77      6.86 o 
   5  17   5       57.01       65.94      6.14 o 
   6  17   5        1.89        8.20      4.34 o 
   7  17   5        2.07        7.20      5.39 o 
   8  17   5        0.22       -3.48      4.08 o 
   9  17   5        3.87        0.44      6.10 o 
 -11  18   5        8.17       11.53      6.82 o 
 -10  18   5        4.74       16.69      6.86 o 
  -9  18   5       10.55       12.17      6.74 o 
  -8  18   5       99.82       99.73      9.67 o 
  -7  18   5        0.35        2.37      3.46 o 
  -6  18   5       14.08       12.33      4.00 o 
  -5  18   5       42.41       51.68      3.76 o 
  -4  18   5        1.21        2.34      2.32 o 
  -3  18   5       44.09       47.48      4.07 o 
  -2  18   5        0.04        2.79      2.47 o 
  -1  18   5      340.03      329.66      9.34 o 
   0  18   5       94.85       70.29      5.77 o 
   1  18   5       26.80       27.29      4.24 o 
   2  18   5       42.28       39.59      4.71 o 
   3  18   5        8.40        7.49      3.55 o 
   4  18   5       21.63       18.73      4.09 o 
   5  18   5        7.26        7.72      3.86 o 
   6  18   5        5.97        3.46      5.61 o 
   7  18   5       56.12       68.17      6.76 o 
   8  18   5        1.58        2.59      5.39 o 
 -11  19   5        4.59        8.40      6.78 o 
 -10  19   5        6.45       13.44      6.94 o 
  -9  19   5       28.83       29.65      7.37 o 
  -8  19   5       10.98       25.64      5.04 o 
  -7  19   5       41.66       32.59      5.10 o 
  -6  19   5        0.00       -0.58      3.23 o 
  -5  19   5        3.94        2.19      2.42 o 
  -4  19   5       53.45       48.53      3.78 o 
  -3  19   5       65.61       71.78      4.25 o 
  -2  19   5      386.90      380.00     10.21 o 
  -1  19   5      126.83      126.38      7.28 o 
   0  19   5      118.27      117.23     14.35 o 
   1  19   5      127.28      129.57      7.34 o 
   2  19   5       12.23       10.13      4.40 o 
   3  19   5       18.96       15.73      4.00 o 
   4  19   5       17.30        6.13      6.18 o 
   5  19   5       48.11       51.41      7.00 o 
   6  19   5        0.20       -4.74      4.74 o 
   7  19   5        2.13       -2.94      4.10 o 
   8  19   5        0.62        2.20      4.37 o 
 -10  20   5       16.00       19.70      6.82 o 
  -9  20   5       46.12       51.80      6.43 o 
  -8  20   5       10.66        5.46      4.28 o 
  -7  20   5        1.76       -1.17      4.92 o 
  -6  20   5       47.74       45.99      5.30 o 
  -5  20   5       17.63       14.72      4.22 o 
  -4  20   5       11.99       11.22      3.91 o 
  -3  20   5       91.15       89.80      6.18 o 
  -2  20   5       65.18       61.75      4.25 o 
  -1  20   5       74.60       67.77      5.53 o 
   0  20   5       53.05       60.00      4.35 o 
   1  20   5      222.67      235.87      9.91 o 
   2  20   5       35.88       29.21      4.56 o 
   3  20   5        2.35       -2.21      4.80 o 
   4  20   5        0.64        2.21      3.56 o 
   5  20   5       45.46       42.84      5.49 o 
   6  20   5       13.91        3.55      5.15 o 
   7  20   5       10.00        4.74      4.44 o 
 -10  21   5        0.17        4.48      5.83 o 
  -9  21   5       32.65       36.92      5.96 o 
  -8  21   5        4.01       -1.90      4.11 o 
  -7  21   5        7.87       10.42      4.37 o 
  -6  21   5       51.90       47.40      5.39 o 
  -5  21   5       51.96       70.21      5.92 o 
  -4  21   5       44.99       42.73      3.80 o 
  -3  21   5        8.06        7.65      2.80 o 
  -2  21   5       24.55       22.92      3.26 o 
  -1  21   5       54.06       49.65      4.10 o 
   0  21   5       37.18       34.77      3.81 o 
   1  21   5       45.77       38.27      7.37 o 
   2  21   5      111.90      133.20      7.75 o 
   3  21   5       91.67       94.13      6.70 o 
   4  21   5        5.55        6.89      3.98 o 
   5  21   5       30.95       40.15      5.48 o 
   6  21   5        8.95        4.96      6.52 o 
   7  21   5        4.40        4.58      5.11 o 
  -9  22   5       14.37       13.01      5.59 o 
  -8  22   5        3.15        0.29      6.32 o 
  -7  22   5       14.54       15.53      5.95 o 
  -6  22   5       23.58       24.17      4.62 o 
  -5  22   5       36.41       35.46      8.34 o 
  -4  22   5       46.56       45.29      8.32 o 
  -3  22   5       26.33       26.21      8.48 o 
  -2  22   5       13.88       14.60      3.10 o 
  -1  22   5        3.59        6.18      2.88 o 
   0  22   5       80.53       74.51      4.94 o 
   1  22   5        3.62        2.36      3.01 o 
   2  22   5       15.53       18.05      4.14 o 
   3  22   5        5.67        6.63      3.88 o 
   4  22   5       54.27       60.70      9.51 o 
   5  22   5        7.39       14.87      4.49 o 
   6  22   5        0.97        1.17      4.19 o 
  -8  23   5        1.29        9.88     13.79 o 
  -7  23   5        3.06        2.02      4.19 o 
  -6  23   5       18.53       13.11      8.84 o 
  -5  23   5        0.00       -1.99      3.69 o 
  -4  23   5       98.82      100.70     10.62 o 
  -3  23   5        3.01        4.34      2.82 o 
  -2  23   5        0.14        1.83      2.63 o 
  -1  23   5        0.15       -1.12      2.69 o 
   0  23   5        4.05        3.80      3.01 o 
   1  23   5       61.01       59.79      4.69 o 
   2  23   5       68.26       74.67      6.00 o 
   3  23   5        0.59       -2.72      3.51 o 
   4  23   5       10.54       18.57      4.56 o 
   5  23   5       10.63       15.38      7.13 o 
   6  23   5        0.61        7.25      5.15 o 
  -8  24   5        7.22        4.40      4.99 o 
  -7  24   5        4.16       -1.32      3.97 o 
  -6  24   5        5.69        9.44      4.03 o 
  -5  24   5       58.72       62.62      5.67 o 
  -4  24   5       40.73       47.17      5.01 o 
  -3  24   5        0.07       -3.22      3.22 o 
  -2  24   5        0.54        1.56      2.57 o 
  -1  24   5        9.87       12.00      3.06 o 
   0  24   5       22.71       25.94      3.64 o 
   1  24   5       41.87       43.14      4.26 o 
   2  24   5       20.09       20.18      3.74 o 
   3  24   5       58.28       56.30     11.04 o 
   4  24   5       39.36       49.53      5.55 o 
   5  24   5        6.21        3.93      4.01 o 
  -7  25   5        0.00       -3.33      4.04 o 
  -6  25   5        6.04       -0.83      3.68 o 
  -5  25   5       28.79       27.25      4.27 o 
  -4  25   5       57.84       67.92     11.87 o 
  -3  25   5        0.38       -2.27      2.98 o 
  -2  25   5        1.14       -2.05      6.12 o 
  -1  25   5        0.03       -1.56      3.61 o 
   0  25   5        2.94        0.24      2.67 o 
   1  25   5        0.68        1.24      2.83 o 
   2  25   5       76.94       81.18      8.91 o 
   3  25   5        0.28        0.13      5.71 o 
   4  25   5        0.52       -1.33      3.35 o 
  -5  26   5        6.94       -4.44      7.06 o 
  -4  26   5        5.23        0.55      6.58 o 
  -3  26   5       10.30       15.97      8.05 o 
  -2  26   5        8.36        2.02      7.17 o 
  -1  26   5        0.08        1.74      4.81 o 
   0  26   5        0.00        2.48      6.44 o 
   1  26   5       19.09       33.75     11.77 o 
   2  26   5        1.03       -3.70      5.91 o 
   3  26   5        0.33        9.35     12.25 o 
  -3  27   5       24.38       36.51      9.43 o 
  -2  27   5        7.14       11.18      8.28 o 
  -1  27   5        1.87       -2.50      7.53 o 
   0  27   5       19.28       23.09      6.48 o 
   1  27   5        0.12       -7.65      7.65 o 
 -14   0   6        0.34       -0.79      2.38 o 
 -13   0   6      115.43      104.32      4.88 o 
 -12   0   6       17.23       17.98      2.48 o 
 -11   0   6        3.21        0.02      1.73 o 
 -10   0   6       42.51       54.93      2.67 o 
  -9   0   6       46.91       48.94      2.31 o 
  -8   0   6       83.01       86.84      2.86 o 
  -7   0   6      673.65      668.08     11.83 o 
  -6   0   6      671.05      722.98     11.13 o 
  -5   0   6     1368.81     1456.80     20.51 o 
  -4   0   6      414.44      454.01      7.74 o 
  -3   0   6     1019.68     1193.82     18.56 o 
  -2   0   6      869.86      812.36     11.74 o 
  -1   0   6      623.29      550.37      8.46 o 
   0   0   6       11.31       14.49      1.80 o 
   1   0   6      237.85      268.44      5.06 o 
   2   0   6     7500.00     8037.84    178.23 o 
   3   0   6       47.47       61.58      3.67 o 
   4   0   6      122.02       99.98      4.66 o 
   5   0   6        8.40        2.17      2.25 o 
   6   0   6      153.11      175.71      6.87 o 
   7   0   6      205.33      210.95      7.95 o 
   8   0   6       35.23       32.57      4.26 o 
   9   0   6       76.73       73.99      7.14 o 
  10   0   6        7.56        4.93      5.27 o 
  11   0   6       35.70       29.57      9.87 o 
 -14   1   6        0.01        1.49      1.63 o 
 -13   1   6        0.87        1.92      1.70 o 
 -12   1   6       21.56       18.21      1.76 o 
 -11   1   6       16.45       15.83      1.50 o 
 -10   1   6       40.91       46.68      1.77 o 
  -9   1   6       77.75       79.80      2.21 o 
  -8   1   6       56.63       55.52      1.74 o 
  -7   1   6     1149.18     1089.95     10.29 o 
  -6   1   6      108.19      111.23      1.84 o 
  -5   1   6        7.18       10.17      1.06 o 
  -4   1   6      774.95      770.69      9.74 o 
  -3   1   6      220.92      226.86      2.86 o 
  -2   1   6      991.17     1177.51     11.18 o 
  -1   1   6     1406.37     1546.83     13.94 o 
   0   1   6      203.63      210.01      3.23 o 
   1   1   6      652.75      706.09      8.09 o 
   2   1   6      128.52      148.02      4.17 o 
   3   1   6       64.51       80.59      2.28 o 
   4   1   6       42.04       43.62      2.28 o 
   5   1   6        4.52        5.43      1.68 o 
   6   1   6      125.57      112.45      3.97 o 
   7   1   6        1.08        5.04      2.13 o 
   8   1   6       76.41       81.25      4.33 o 
   9   1   6        8.05        7.97      2.92 o 
  10   1   6      110.10      103.51      6.91 o 
  11   1   6      112.06      128.78     25.78 o 
 -14   2   6        0.48       -1.00      3.01 o 
 -13   2   6       13.51       12.84      1.76 o 
 -12   2   6        5.04        9.26      1.47 o 
 -11   2   6       46.54       38.45      1.97 o 
 -10   2   6        1.80        1.05      1.40 o 
  -9   2   6       49.93       42.15      1.61 o 
  -8   2   6      121.09      122.62      2.42 o 
  -7   2   6      879.29      882.96      9.23 o 
  -6   2   6       12.06        5.31      1.18 o 
  -5   2   6       29.11       26.46      1.00 o 
  -4   2   6        0.01        0.29      0.56 o 
  -3   2   6       41.14       45.57      1.30 o 
  -2   2   6      410.63      395.08      4.23 o 
  -1   2   6        2.15        2.69      0.68 o 
   0   2   6     1477.88     1653.37     16.34 o 
   1   2   6      234.69      246.00      3.71 o 
   2   2   6       14.25       21.00      1.23 o 
   3   2   6      111.28       93.98      2.48 o 
   4   2   6      129.75      103.64      3.64 o 
   5   2   6       13.87        7.86      1.73 o 
   6   2   6        2.10        4.92      2.48 o 
   7   2   6       12.42       15.11      2.62 o 
   8   2   6        0.80        5.76      2.59 o 
   9   2   6        4.71        2.08      2.75 o 
  10   2   6       47.58       60.34      5.20 o 
  11   2   6        5.17       10.00      5.99 o 
 -14   3   6        0.09       -3.03      3.03 o 
 -13   3   6        0.67       -1.43      2.72 o 
 -12   3   6        0.00       -1.32      2.20 o 
 -11   3   6        2.64        3.92      1.32 o 
 -10   3   6        2.45        3.36      1.22 o 
  -9   3   6        8.30        8.14      1.59 o 
  -8   3   6      130.34      127.58      3.59 o 
  -7   3   6       16.86       12.89      1.12 o 
  -6   3   6      709.84      715.28      8.29 o 
  -5   3   6      141.73      147.00      2.36 o 
  -4   3   6       19.68       34.35      1.11 o 
  -3   3   6       76.68       98.28      1.91 o 
  -2   3   6      619.17      760.93      8.25 o 
  -1   3   6      336.16      342.04      3.94 o 
   0   3   6      283.85      274.25      3.44 o 
   1   3   6      150.99      168.56      2.68 o 
   2   3   6      177.35      168.64      3.18 o 
   3   3   6        0.85       -0.58      0.99 o 
   4   3   6      362.58      370.09      6.53 o 
   5   3   6        8.67        9.48      1.85 o 
   6   3   6       30.54       18.47      2.52 o 
   7   3   6      243.23      248.05      6.73 o 
   8   3   6       85.43       79.48      4.30 o 
   9   3   6        2.56       -0.10      2.67 o 
  10   3   6       70.99       73.05      5.87 o 
  11   3   6      105.61      115.29      9.41 o 
 -14   4   6        6.27        3.89      3.24 o 
 -13   4   6       73.30       83.03      4.86 o 
 -12   4   6        3.40       -1.70      2.54 o 
 -11   4   6       12.68        7.89      2.75 o 
 -10   4   6       87.03       80.63      3.54 o 
  -9   4   6       53.68       48.15      2.74 o 
  -8   4   6      362.72      370.04      6.64 o 
  -7   4   6        2.50        3.57      0.94 o 
  -6   4   6       12.11       17.01      1.22 o 
  -5   4   6      532.10      520.68      5.84 o 
  -4   4   6       24.77       23.27      0.96 o 
  -3   4   6      790.01      811.06      8.77 o 
  -2   4   6      186.61      206.20      3.20 o 
  -1   4   6     2775.20     3061.96     34.80 o 
   0   4   6      501.68      538.82      5.63 o 
   1   4   6        0.67        0.21      0.71 o 
   2   4   6       12.54       12.79      1.32 o 
   3   4   6      290.94      290.56      5.12 o 
   4   4   6       19.81       21.63      1.58 o 
   5   4   6       12.82       20.72      2.11 o 
   6   4   6        1.52       -0.63      1.98 o 
   7   4   6        0.00        1.12      2.18 o 
   8   4   6       11.66        8.84      2.72 o 
   9   4   6        4.44        0.38      2.76 o 
  10   4   6        2.52        0.18      3.09 o 
  11   4   6       10.51        8.57      4.83 o 
 -14   5   6       14.77       12.69      5.34 o 
 -13   5   6        1.37        1.72      3.82 o 
 -12   5   6       46.98       42.97      4.76 o 
 -11   5   6       55.19       52.34      3.76 o 
 -10   5   6       61.02       46.78      3.90 o 
  -9   5   6       28.00       28.74      2.45 o 
  -8   5   6      421.63      423.77      7.25 o 
  -7   5   6        2.02        0.59      0.86 o 
  -6   5   6       67.12       74.21      2.03 o 
  -5   5   6      217.62      208.80      3.15 o 
  -4   5   6        0.09        0.59      0.76 o 
  -3   5   6       32.12       36.98      1.41 o 
  -2   5   6       75.79       95.24      2.01 o 
  -1   5   6     1744.53     2111.44     24.43 o 
   0   5   6      393.32      438.72      6.64 o 
   1   5   6      934.64     1046.40     10.82 o 
   2   5   6       68.73       81.40      1.91 o 
   3   5   6     1881.64     1812.21     20.63 o 
   4   5   6      299.23      328.05      5.26 o 
   5   5   6      481.75      395.25      7.26 o 
   6   5   6      423.36      407.16      8.66 o 
   7   5   6        7.17        2.09      2.18 o 
   8   5   6       10.18        9.08      3.45 o 
   9   5   6       11.67       11.53      3.09 o 
  10   5   6       32.01       39.67      4.27 o 
  11   5   6        0.82        2.85      5.32 o 
 -14   6   6       18.40       14.72      4.57 o 
 -13   6   6        0.01       -3.43      3.62 o 
 -12   6   6       11.48       13.63      3.77 o 
 -11   6   6        1.38       -0.53      2.35 o 
 -10   6   6        2.39        5.29      2.27 o 
  -9   6   6       57.13       71.39      3.54 o 
  -8   6   6        6.23        6.26      2.66 o 
  -7   6   6       14.65       13.54      1.40 o 
  -6   6   6        0.46       -0.29      0.97 o 
  -5   6   6      116.45      124.57      2.35 o 
  -4   6   6        0.53       -0.27      1.13 o 
  -3   6   6       20.14       19.10      0.89 o 
  -2   6   6      430.53      429.72      5.85 o 
  -1   6   6        0.94        1.76      0.89 o 
   0   6   6      106.81      118.06      3.16 o 
   1   6   6      470.59      498.95      7.08 o 
   2   6   6      360.08      325.64      4.80 o 
   3   6   6      634.01      590.47      6.89 o 
   4   6   6      216.51      216.44      4.09 o 
   5   6   6      502.50      544.24      9.13 o 
   6   6   6        3.87        6.59      1.99 o 
   7   6   6       43.99       42.62      3.18 o 
   8   6   6       59.11       63.22      3.96 o 
   9   6   6        0.06        0.61      2.78 o 
  10   6   6       10.35        3.93      3.37 o 
 -14   7   6        0.00        0.82      3.89 o 
 -13   7   6        0.45       -0.28      3.67 o 
 -12   7   6       18.83       20.41      3.98 o 
 -11   7   6        3.18        1.55      2.50 o 
 -10   7   6       50.15       48.16      5.89 o 
  -9   7   6       10.74       12.09      2.08 o 
  -8   7   6       59.40       43.92      2.51 o 
  -7   7   6       12.54       15.11      2.04 o 
  -6   7   6        0.56       -0.88      0.88 o 
  -5   7   6       79.41       77.33      2.86 o 
  -4   7   6      180.33      166.35      3.97 o 
  -3   7   6      167.46      177.85      3.41 o 
  -2   7   6      206.62      218.01      4.01 o 
  -1   7   6      113.90      122.82      2.87 o 
   0   7   6      250.35      251.23      4.99 o 
   1   7   6        1.80        1.16      1.17 o 
   2   7   6        3.25        1.87      0.98 o 
   3   7   6      317.13      278.51      4.15 o 
   4   7   6      352.41      355.78      6.46 o 
   5   7   6     1007.57      970.89     14.36 o 
   6   7   6       52.82       55.82      2.89 o 
   7   7   6       36.60       38.56      3.19 o 
   8   7   6       58.50       68.58      5.73 o 
   9   7   6        7.26        6.19      2.93 o 
  10   7   6        4.77        3.07      3.90 o 
 -13   8   6       20.30       20.33      6.77 o 
 -12   8   6       31.51       31.58      4.23 o 
 -11   8   6       16.96       10.66      3.24 o 
 -10   8   6        5.64        2.96      2.36 o 
  -9   8   6       38.01       39.10      2.61 o 
  -8   8   6       42.32       39.64      2.37 o 
  -7   8   6      115.05      122.43      3.37 o 
  -6   8   6        1.59        3.38      1.82 o 
  -5   8   6       51.59       58.60      2.73 o 
  -4   8   6      175.11      165.41      5.61 o 
  -3   8   6      682.09      702.75     10.85 o 
  -2   8   6       41.20       30.89      1.80 o 
  -1   8   6       85.02      110.59      3.57 o 
   0   8   6     1285.26     1288.94     21.17 o 
   1   8   6        0.78        0.65      1.16 o 
   2   8   6       26.58       25.96      1.78 o 
   3   8   6      289.81      282.18      5.22 o 
   4   8   6       32.26       31.94      1.70 o 
   5   8   6        6.97       12.33      1.89 o 
   6   8   6        0.52       -0.18      1.62 o 
   7   8   6       25.40       28.11      2.60 o 
   8   8   6       47.81       53.59      3.77 o 
   9   8   6        0.12       -2.66      2.66 o 
  10   8   6        5.98        4.73      3.87 o 
 -13   9   6       47.11       47.60      4.96 o 
 -12   9   6       18.21       11.49      5.97 o 
 -11   9   6       19.12       12.73      3.07 o 
 -10   9   6        0.54       -1.94      1.94 o 
  -9   9   6        0.02       -1.83      1.83 o 
  -8   9   6       68.31       53.96      2.47 o 
  -7   9   6       65.82       62.93      4.08 o 
  -6   9   6      162.28      126.19      9.87 o 
  -5   9   6       49.31       37.10      1.84 o 
  -4   9   6      155.14      135.37      3.37 o 
  -3   9   6      310.58      286.24      5.47 o 
  -2   9   6      856.88      850.34     17.70 o 
  -1   9   6      143.95      132.36      4.64 o 
   0   9   6     1930.28     1958.59     31.12 o 
   1   9   6       24.90       17.32      1.97 o 
   2   9   6        0.50        2.59      1.23 o 
   3   9   6     1125.94     1117.75     15.70 o 
   4   9   6       31.00       32.29      2.37 o 
   5   9   6      138.60      137.36      3.62 o 
   6   9   6       29.52       29.33      2.36 o 
   7   9   6       15.05       19.63      3.57 o 
   8   9   6        4.46        0.67      2.73 o 
   9   9   6        0.26       -2.72      2.72 o 
  10   9   6        1.32        0.28      4.15 o 
 -13  10   6       49.12       55.84      4.37 o 
 -12  10   6        0.73       -0.53      3.03 o 
 -11  10   6        3.34        3.94      2.53 o 
 -10  10   6       30.35       27.69      2.57 o 
  -9  10   6        0.92        4.16      1.91 o 
  -8  10   6      110.95       91.72      3.46 o 
  -7  10   6        6.58       -0.41      3.42 o 
  -6  10   6        1.10        0.14      1.25 o 
  -5  10   6       30.62       39.41      1.91 o 
  -4  10   6      579.09      549.29      8.27 o 
  -3  10   6      280.96      250.24      4.92 o 
  -2  10   6      851.36      840.10     13.58 o 
  -1  10   6       64.97       66.59      2.61 o 
   0  10   6      102.73       92.24      3.13 o 
   1  10   6       33.43       33.16      2.13 o 
   2  10   6       21.20       22.58      2.09 o 
   3  10   6      533.79      481.15      8.13 o 
   4  10   6      357.03      349.99      6.69 o 
   5  10   6      179.49      176.98      5.18 o 
   6  10   6        0.78       -2.12      2.12 o 
   7  10   6       35.06       43.79      2.80 o 
   8  10   6       30.21       39.93      3.02 o 
   9  10   6        1.03       -2.29      2.29 o 
  10  10   6        4.70        5.95      3.06 o 
 -13  11   6       13.27       12.29      3.21 o 
 -12  11   6       15.59       13.71      3.41 o 
 -11  11   6       48.97       48.85      3.56 o 
 -10  11   6        1.22        2.31      2.04 o 
  -9  11   6        4.03        1.30      1.47 o 
  -8  11   6        1.40       -1.12      2.67 o 
  -7  11   6        0.50        1.90      2.50 o 
  -6  11   6       51.86       48.44      2.43 o 
  -5  11   6        6.86        2.13      1.37 o 
  -4  11   6       53.67       64.22      2.54 o 
  -3  11   6       46.85       58.05      3.26 o 
  -2  11   6      226.86      220.35      4.89 o 
  -1  11   6      407.34      395.80      7.36 o 
   0  11   6       29.65       19.85      1.83 o 
   1  11   6       31.59       41.24      3.91 o 
   2  11   6     1485.03     1445.37     21.25 o 
   3  11   6      280.08      265.75      5.99 o 
   4  11   6      116.73      108.93      3.68 o 
   5  11   6       35.80       39.85      2.56 o 
   6  11   6      117.60      107.17      3.40 o 
   7  11   6        0.04       -1.63      1.86 o 
   8  11   6        3.57        5.99      2.35 o 
   9  11   6        1.38       -1.30      2.38 o 
  10  11   6        4.90        4.28      3.10 o 
 -13  12   6        7.98        7.88      3.11 o 
 -12  12   6       12.71        9.48      2.90 o 
 -11  12   6       18.09       20.49      2.67 o 
 -10  12   6        0.54        0.08      3.10 o 
  -9  12   6        8.50        7.00      3.09 o 
  -8  12   6       18.74       17.18      3.17 o 
  -7  12   6       14.50       12.15      2.91 o 
  -6  12   6      382.43      389.75      7.34 o 
  -5  12   6       46.60       36.42      2.18 o 
  -4  12   6        6.37        5.27      1.57 o 
  -3  12   6      414.82      378.62      7.05 o 
  -2  12   6        0.45       -1.75      1.75 o 
  -1  12   6       24.14       18.70      2.15 o 
   0  12   6       61.73       46.70      2.39 o 
   1  12   6      101.39       83.83      3.19 o 
   2  12   6       10.33        8.03      1.87 o 
   3  12   6        3.90        3.01      1.79 o 
   4  12   6      100.01       90.72      3.59 o 
   5  12   6        0.40        2.19      1.75 o 
   6  12   6        0.04       -0.18      1.83 o 
   7  12   6       51.02       61.98      2.72 o 
   8  12   6       50.53       53.63      3.25 o 
   9  12   6       51.28       51.50      5.28 o 
 -13  13   6       43.57       41.42     10.11 o 
 -12  13   6       38.12       35.37      5.57 o 
 -11  13   6        0.47        0.25      4.22 o 
 -10  13   6       20.53       27.74      3.93 o 
  -9  13   6        0.41       -0.13      2.95 o 
  -8  13   6       12.84        7.86      3.21 o 
  -7  13   6       43.53       42.33      3.24 o 
  -6  13   6      137.34      139.98      5.02 o 
  -5  13   6      923.31      883.54     13.88 o 
  -4  13   6      184.42      157.97      4.14 o 
  -3  13   6      524.60      490.66      8.57 o 
  -2  13   6       17.99       17.20      2.22 o 
  -1  13   6      142.77      150.80      4.66 o 
   0  13   6       80.39       71.59      2.88 o 
   1  13   6      199.77      186.86      4.68 o 
   2  13   6      128.51      119.13      4.33 o 
   3  13   6        0.26       -2.00      2.11 o 
   4  13   6       10.88       19.67      2.32 o 
   5  13   6       36.67       31.27      2.61 o 
   6  13   6       18.20       18.08      2.62 o 
   7  13   6       12.78       16.09      2.48 o 
   8  13   6       20.26       16.19      2.74 o 
   9  13   6       20.91       23.72      2.42 o 
 -12  14   6       33.91       42.17      9.28 o 
 -11  14   6        2.95        2.02      4.17 o 
 -10  14   6        0.67        2.71      3.81 o 
  -9  14   6       29.83       29.95      3.75 o 
  -8  14   6        3.84        3.38      3.36 o 
  -7  14   6        2.76        6.28      2.58 o 
  -6  14   6      122.69      106.86      4.38 o 
  -5  14   6       94.98       89.41      3.28 o 
  -4  14   6       10.64       15.22      1.91 o 
  -3  14   6        0.33       -0.02      1.60 o 
  -2  14   6       17.68       16.54      1.96 o 
  -1  14   6       56.83       66.19      2.78 o 
   0  14   6      155.86      160.88      4.63 o 
   1  14   6      120.85      118.34      3.78 o 
   2  14   6      305.13      328.27      7.92 o 
   3  14   6       42.89       44.32      2.67 o 
   4  14   6        0.77        1.05      1.79 o 
   5  14   6       11.99       11.32      2.65 o 
   6  14   6       25.38       28.29      2.95 o 
   7  14   6        0.80        2.40      2.21 o 
   8  14   6        0.63       -0.33      2.26 o 
   9  14   6       11.78       16.06      2.72 o 
 -12  15   6       65.42       66.59     10.94 o 
 -11  15   6        1.35       -2.42      3.71 o 
 -10  15   6       13.20       12.04      3.93 o 
  -9  15   6       14.77        6.42      3.65 o 
  -8  15   6       23.51       28.08      6.12 o 
  -7  15   6       64.12       58.58      3.55 o 
  -6  15   6       59.78       66.60      3.57 o 
  -5  15   6        7.46        8.80      1.78 o 
  -4  15   6      209.74      194.80      4.75 o 
  -3  15   6       98.79       82.83      3.18 o 
  -2  15   6      117.48      116.05      3.22 o 
  -1  15   6       58.20       55.84      2.81 o 
   0  15   6      121.62      114.77      6.13 o 
   1  15   6        0.15        3.75      1.92 o 
   2  15   6        4.28        8.21      1.88 o 
   3  15   6       17.59       19.68      2.17 o 
   4  15   6       45.30       30.78      2.69 o 
   5  15   6        1.01        2.13      2.04 o 
   6  15   6       88.31      101.95      4.23 o 
   7  15   6       17.17       16.92      3.06 o 
   8  15   6        7.01        5.59      2.38 o 
   9  15   6        0.48       -1.29      3.21 o 
 -12  16   6       15.09       25.92      9.16 o 
 -11  16   6       67.41       85.02     11.10 o 
 -10  16   6       36.25       35.38      5.91 o 
  -9  16   6       12.10       10.39      3.31 o 
  -8  16   6       19.90       13.39      3.00 o 
  -7  16   6      104.44      103.54      9.00 o 
  -6  16   6       11.30        8.95      2.53 o 
  -5  16   6      143.97      119.72      4.07 o 
  -4  16   6        0.50        2.41      1.57 o 
  -3  16   6      161.90      149.64      3.57 o 
  -2  16   6      108.46      110.00      3.12 o 
  -1  16   6       29.58       31.41      2.48 o 
   0  16   6       35.08       33.96      2.14 o 
   1  16   6      285.25      266.14      7.79 o 
   2  16   6      930.17      839.36     14.51 o 
   3  16   6       20.34       21.35      2.23 o 
   4  16   6        0.01       -0.91      1.79 o 
   5  16   6        8.89        7.12      2.01 o 
   6  16   6       45.65       55.04      3.26 o 
   7  16   6        0.52        1.28      2.45 o 
   8  16   6        1.09        0.78      6.18 o 
 -11  17   6       64.22       71.31     10.90 o 
 -10  17   6        0.43        3.13      6.74 o 
  -9  17   6        0.52        0.43      8.76 o 
  -8  17   6        0.24        2.61      4.16 o 
  -7  17   6        4.08       -0.24      3.49 o 
  -6  17   6       41.31       36.14      7.29 o 
  -5  17   6        0.08       -3.61      3.61 o 
  -4  17   6       15.10       10.19      1.70 o 
  -3  17   6       47.76       52.35      5.90 o 
  -2  17   6       47.56       44.90      4.00 o 
  -1  17   6      313.91      310.68     11.31 o 
   0  17   6       64.34       70.24      5.67 o 
   1  17   6        4.14        1.67      2.09 o 
   2  17   6        8.57        8.06      1.96 o 
   3  17   6       44.74       43.60      5.11 o 
   4  17   6        0.98       -0.51      3.39 o 
   5  17   6       45.59       44.77      7.99 o 
   6  17   6      151.57      140.45     16.87 o 
   7  17   6        3.63        1.94      4.29 o 
   8  17   6        3.39       -2.39      5.69 o 
 -11  18   6       44.89       60.05      9.99 o 
 -10  18   6        2.44        2.86      7.13 o 
  -9  18   6        0.20        5.82      4.53 o 
  -8  18   6       13.83       14.76      4.75 o 
  -7  18   6       46.03       52.08      7.99 o 
  -6  18   6        2.40        3.42      3.53 o 
  -5  18   6        1.86       -3.26      3.26 o 
  -4  18   6        6.69        5.44      2.46 o 
  -3  18   6       10.08       10.16      3.93 o 
  -2  18   6        0.01        4.19      2.55 o 
  -1  18   6      362.44      359.57     10.03 o 
   0  18   6        0.04        0.17      3.38 o 
   1  18   6        8.24        6.30      3.64 o 
   2  18   6      171.75      174.51     15.08 o 
   3  18   6       23.25       23.38      5.15 o 
   4  18   6       16.13       20.19      4.68 o 
   5  18   6       19.07       16.87      4.78 o 
   6  18   6        5.63        5.83      4.45 o 
   7  18   6        1.66       -1.87      4.43 o 
   8  18   6        0.94       -2.10      6.06 o 
 -10  19   6        3.66        8.95      5.02 o 
  -9  19   6        0.20        5.38      4.84 o 
  -8  19   6       30.39       44.45      6.10 o 
  -7  19   6       13.94       14.51      4.57 o 
  -6  19   6        1.03       -1.51      3.60 o 
  -5  19   6        9.56        5.25      3.79 o 
  -4  19   6       15.91       18.40     11.04 o 
  -3  19   6      139.84      135.60      7.88 o 
  -2  19   6        0.63        0.37      2.48 o 
  -1  19   6        9.00       13.48      3.15 o 
   0  19   6        0.30        0.50      3.90 o 
   1  19   6      130.82      114.95      8.05 o 
   2  19   6       78.69       70.24      6.01 o 
   3  19   6        7.83        7.95      3.96 o 
   4  19   6       29.44       39.03      5.53 o 
   5  19   6        0.24       -4.16      5.13 o 
   6  19   6        0.01       -1.41      3.99 o 
   7  19   6        1.34        3.31      8.28 o 
 -10  20   6       45.14       62.43     17.14 o 
  -9  20   6       14.60        8.77      8.03 o 
  -8  20   6       10.36       17.77      5.15 o 
  -7  20   6       26.87       34.40      5.51 o 
  -6  20   6       92.65      100.29      7.26 o 
  -5  20   6        9.74        3.22      3.69 o 
  -4  20   6       55.02       57.86      5.71 o 
  -3  20   6      143.82      178.59      6.72 o 
  -2  20   6        2.83        9.43      2.98 o 
  -1  20   6      216.67      213.25      7.63 o 
   0  20   6        1.46        0.85      3.43 o 
   1  20   6       46.73       42.07      5.14 o 
   2  20   6       37.80       48.09      5.30 o 
   3  20   6       63.90       71.03      6.25 o 
   4  20   6       32.90       37.66      9.31 o 
   5  20   6        0.89        4.76      5.53 o 
   6  20   6        4.96        5.93      4.37 o 
   7  20   6        6.02        1.03      6.14 o 
  -9  21   6       51.01       59.27      6.93 o 
  -8  21   6        3.52       -2.00      4.09 o 
  -7  21   6        7.46        1.09      4.13 o 
  -6  21   6        0.00        3.55      4.15 o 
  -5  21   6      142.88      142.55      8.30 o 
  -4  21   6       64.05       77.48     12.23 o 
  -3  21   6        8.28       14.47      4.11 o 
  -2  21   6       59.41       50.48      4.28 o 
  -1  21   6        0.66        2.98      2.81 o 
   0  21   6        1.38        7.28      3.21 o 
   1  21   6       13.18       11.91      3.98 o 
   2  21   6        0.48        1.82      3.57 o 
   3  21   6       33.89       27.74      4.98 o 
   4  21   6        1.11        4.18      4.02 o 
   5  21   6        5.65       12.12      6.32 o 
   6  21   6        9.76        9.93      5.02 o 
  -9  22   6        1.09        2.39      4.68 o 
  -8  22   6        8.57        3.03      4.55 o 
  -7  22   6        1.28        1.41      4.43 o 
  -6  22   6       22.72       21.76      5.09 o 
  -5  22   6       13.13       16.89      4.54 o 
  -4  22   6        5.40        2.45      3.69 o 
  -3  22   6        0.44       -1.56      3.48 o 
  -2  22   6        0.16       -2.02      3.20 o 
  -1  22   6        1.74       -2.12      2.63 o 
   0  22   6        7.58        7.19      3.23 o 
   1  22   6       29.41       31.93      5.87 o 
   2  22   6        0.08       -4.14      4.14 o 
   3  22   6       71.49       84.18      6.89 o 
   4  22   6        5.66       15.54     10.58 o 
   5  22   6        6.11        8.49      4.61 o 
   6  22   6        0.26       -0.91      4.84 o 
  -8  23   6        4.15        0.09      4.38 o 
  -7  23   6        4.80        3.46      4.62 o 
  -6  23   6       58.12       64.70      6.28 o 
  -5  23   6       39.76       24.71      6.66 o 
  -4  23   6       13.64       15.56      4.48 o 
  -3  23   6        1.56       -3.02      3.51 o 
  -2  23   6       13.32       21.56      4.38 o 
  -1  23   6       21.82       17.59      8.12 o 
   0  23   6        2.56       -1.94      2.95 o 
   1  23   6       60.41       73.33      6.49 o 
   2  23   6       31.54       31.78      5.15 o 
   3  23   6        6.62        9.15      4.25 o 
   4  23   6        5.58       15.13      5.17 o 
   5  23   6        2.82        8.80      5.47 o 
  -7  24   6        0.95       -3.79      3.79 o 
  -6  24   6       74.01       72.99      6.68 o 
  -5  24   6       23.04       21.18      4.94 o 
  -4  24   6      121.72      128.98      9.16 o 
  -3  24   6        5.42       -0.69      4.50 o 
  -2  24   6        0.49        0.14      3.52 o 
  -1  24   6        0.49        2.18      3.00 o 
   0  24   6        5.76        7.85      4.94 o 
   1  24   6        9.47        8.48      3.64 o 
   2  24   6       35.09       25.48      5.13 o 
   3  24   6        4.85        0.11      4.26 o 
   4  24   6        5.64        4.00      4.57 o 
  -6  25   6        0.40        2.48      8.19 o 
  -5  25   6        6.85        8.10      4.42 o 
  -4  25   6       11.18       13.66      4.34 o 
  -3  25   6        4.75        5.40      3.90 o 
  -2  25   6       15.89        9.79      5.95 o 
  -1  25   6        7.05        4.89      3.85 o 
   0  25   6        0.69        4.26      3.20 o 
   1  25   6       37.03       54.28      5.38 o 
   2  25   6        0.26        2.39      3.66 o 
   3  25   6        3.49        8.40      5.07 o 
  -5  26   6        5.28       -0.44      4.16 o 
  -4  26   6       11.99       13.00      4.11 o 
  -3  26   6       16.36       13.58      4.07 o 
  -2  26   6        3.56        0.16      3.36 o 
  -1  26   6       19.50       16.17      4.02 o 
   0  26   6        2.63        3.04      8.17 o 
   1  26   6        1.56        1.91      3.26 o 
   2  26   6        0.20        1.42      3.86 o 
  -3  27   6        2.15        0.79      3.29 o 
  -2  27   6        0.15       -3.09      3.09 o 
  -1  27   6       32.66       36.74      4.48 o 
 -14   1   7       13.68       11.95      2.46 o 
 -13   1   7        7.36        6.19      1.71 o 
 -12   1   7       18.27       14.64      1.59 o 
 -11   1   7        2.31        1.84      1.23 o 
 -10   1   7       21.58       24.66      1.53 o 
  -9   1   7        2.92        2.12      0.90 o 
  -8   1   7      228.83      226.69      3.74 o 
  -7   1   7      103.02       95.64      2.51 o 
  -6   1   7      101.28       89.23      2.12 o 
  -5   1   7       58.64       44.85      1.73 o 
  -4   1   7      617.26      689.90      7.87 o 
  -3   1   7      157.91      148.77      2.04 o 
  -2   1   7      194.11      209.61      2.85 o 
  -1   1   7       90.15       81.96      1.57 o 
   0   1   7        0.18        2.14      0.72 o 
   1   1   7        9.18       11.09      0.95 o 
   2   1   7      408.89      418.57      5.93 o 
   3   1   7       25.24       27.39      2.26 o 
   4   1   7      144.54      126.63      3.84 o 
   5   1   7      123.34       97.98      3.51 o 
   6   1   7        4.21        3.28      2.15 o 
   7   1   7       11.69        7.65      2.56 o 
   8   1   7       69.83       74.05      5.88 o 
   9   1   7       48.58       54.09      4.88 o 
  10   1   7        3.40       -2.03      5.30 o 
 -14   2   7        1.88        3.05      2.68 o 
 -13   2   7        7.68        2.58      2.95 o 
 -12   2   7       14.60       12.61      2.36 o 
 -11   2   7        8.02        5.46      1.96 o 
 -10   2   7      133.27      130.80      4.32 o 
  -9   2   7        9.86        5.74      1.65 o 
  -8   2   7       63.29       71.96      2.69 o 
  -7   2   7       75.61       73.07      1.69 o 
  -6   2   7       24.69       31.39      1.69 o 
  -5   2   7        0.14        0.78      0.67 o 
  -4   2   7        0.30        0.03      0.63 o 
  -3   2   7     1161.18     1277.38     11.71 o 
  -2   2   7     1019.18     1114.76     11.95 o 
  -1   2   7       29.93       39.17      1.18 o 
   0   2   7       66.10       48.47      1.44 o 
   1   2   7       21.99       35.66      1.39 o 
   2   2   7     1010.83      946.57     10.96 o 
   3   2   7      321.74      271.67      7.46 o 
   4   2   7      543.22      583.43      9.56 o 
   5   2   7       80.05       68.74      3.32 o 
   6   2   7       45.78       36.40      2.99 o 
   7   2   7        0.44        1.16      2.31 o 
   8   2   7       34.55       34.61      3.56 o 
   9   2   7       22.72       22.74      4.13 o 
  10   2   7      147.94      163.56     10.58 o 
 -14   3   7        6.86        4.48      3.36 o 
 -13   3   7       12.23        6.50      3.23 o 
 -12   3   7       26.78       29.09      2.79 o 
 -11   3   7        7.42        0.79      2.28 o 
 -10   3   7        0.25       -1.53      1.75 o 
  -9   3   7        0.70        1.73      1.66 o 
  -8   3   7       25.04       25.72      2.03 o 
  -7   3   7       19.09       18.04      1.43 o 
  -6   3   7        0.02       -0.58      0.72 o 
  -5   3   7       70.65       72.21      1.73 o 
  -4   3   7        9.51       12.02      0.81 o 
  -3   3   7       86.28       83.98      1.62 o 
  -2   3   7       45.40       33.37      1.08 o 
  -1   3   7       30.02       16.34      0.86 o 
   0   3   7      279.81      297.11      3.78 o 
   1   3   7       93.83       84.28      2.17 o 
   2   3   7      295.05      318.97      4.87 o 
   3   3   7      104.39      121.19      3.00 o 
   4   3   7      374.36      334.71      6.50 o 
   5   3   7       19.36        8.39      2.08 o 
   6   3   7       16.71       15.43      2.84 o 
   7   3   7       15.56       19.57      2.86 o 
   8   3   7       28.14       29.37      3.40 o 
   9   3   7       38.46       35.20      3.96 o 
  10   3   7        7.39        0.99      5.33 o 
 -14   4   7        0.42       -2.42      3.13 o 
 -13   4   7        5.68        0.30      3.31 o 
 -12   4   7       68.77       72.73      4.24 o 
 -11   4   7        7.79       10.04      3.26 o 
 -10   4   7        5.71        2.99      1.90 o 
  -9   4   7        1.45        0.42      1.61 o 
  -8   4   7      428.96      416.83      7.72 o 
  -7   4   7      107.04      118.80      5.48 o 
  -6   4   7       21.56       29.60      1.89 o 
  -5   4   7        4.74        2.69      0.73 o 
  -4   4   7       31.63       39.23      1.82 o 
  -3   4   7       21.53       29.54      0.92 o 
  -2   4   7      280.34      296.75      4.44 o 
  -1   4   7      131.33      122.19      2.41 o 
   0   4   7      150.19      151.95      2.37 o 
   1   4   7       64.12       65.60      1.79 o 
   2   4   7      121.69      125.66      2.76 o 
   3   4   7      341.16      343.14      5.35 o 
   4   4   7       31.29       34.08      2.79 o 
   5   4   7      294.19      264.81      6.47 o 
   6   4   7       29.50       30.17      2.86 o 
   7   4   7       15.65       11.88      2.65 o 
   8   4   7        1.47       -2.51      2.51 o 
   9   4   7       16.41       20.47      3.63 o 
  10   4   7        0.78        3.96      5.12 o 
 -14   5   7        0.05       -2.88      2.88 o 
 -13   5   7       16.82       17.24      3.45 o 
 -12   5   7        5.40        4.47      3.42 o 
 -11   5   7        1.34       -1.27      2.71 o 
 -10   5   7        0.41       -1.30      2.57 o 
  -9   5   7      212.53      202.88      5.09 o 
  -8   5   7      331.47      328.72      6.56 o 
  -7   5   7       86.77       83.60      2.52 o 
  -6   5   7       20.24       22.57      1.27 o 
  -5   5   7       22.32       21.29      0.90 o 
  -4   5   7      146.01      133.08      3.43 o 
  -3   5   7       26.40       19.50      0.90 o 
  -2   5   7        3.80        5.46      0.84 o 
  -1   5   7      103.50       90.09      2.43 o 
   0   5   7        2.10       -0.39      0.90 o 
   1   5   7      416.80      422.46      5.09 o 
   2   5   7       73.47      100.53      2.31 o 
   3   5   7      566.93      520.21      7.72 o 
   4   5   7       64.17       47.29      2.75 o 
   5   5   7      100.04       97.47      3.62 o 
   6   5   7        2.14       -0.12      2.08 o 
   7   5   7       28.43       30.79      3.13 o 
   8   5   7       50.41       46.32      3.83 o 
   9   5   7        3.17        2.27      3.16 o 
  10   5   7       50.17       50.79      5.78 o 
 -14   6   7        9.83       13.35      5.55 o 
 -13   6   7       22.60       22.76      4.34 o 
 -12   6   7        0.46       -1.96      3.19 o 
 -11   6   7        0.39       -0.59      2.73 o 
 -10   6   7       26.13       11.81      3.01 o 
  -9   6   7        4.27        3.52      1.96 o 
  -8   6   7      171.31      172.04      4.42 o 
  -7   6   7       22.86       25.60      2.30 o 
  -6   6   7        0.24        0.31      0.82 o 
  -5   6   7        0.90       -0.75      1.67 o 
  -4   6   7        0.33       -0.93      0.93 o 
  -3   6   7      180.84      179.93      3.05 o 
  -2   6   7       54.91       44.23      1.56 o 
  -1   6   7      496.86      514.24      7.65 o 
   0   6   7      459.76      442.42      7.63 o 
   1   6   7      821.01      838.04     10.32 o 
   2   6   7       84.80       68.62      1.95 o 
   3   6   7       95.53      101.71      3.99 o 
   4   6   7        8.39       -0.30      1.74 o 
   5   6   7        0.00       -1.78      1.78 o 
   6   6   7        2.86        3.01      2.16 o 
   7   6   7        4.93        6.94      2.55 o 
   8   6   7        0.94       -2.48      2.48 o 
   9   6   7       97.16      104.99      5.37 o 
  10   6   7        2.52        3.29      4.03 o 
 -14   7   7        3.28        1.85      5.36 o 
 -13   7   7       12.02       11.74      4.00 o 
 -12   7   7        6.49        4.20      3.36 o 
 -11   7   7        2.98        0.05      2.87 o 
 -10   7   7        5.24        5.29      3.00 o 
  -9   7   7        0.47       -0.31      1.86 o 
  -8   7   7       11.99        3.58      1.60 o 
  -7   7   7        4.38        2.50      1.16 o 
  -6   7   7      500.15      466.18      8.33 o 
  -5   7   7       51.86       56.09      2.51 o 
  -4   7   7      105.99      118.44      3.41 o 
  -3   7   7       13.45       22.25      1.15 o 
  -2   7   7        4.75        2.54      0.91 o 
  -1   7   7        3.02        3.00      1.26 o 
   0   7   7      132.73      112.41      3.29 o 
   1   7   7      176.51      163.99      4.12 o 
   2   7   7       37.99       40.27      1.96 o 
   3   7   7       21.05       18.66      1.38 o 
   4   7   7      319.12      311.98      6.95 o 
   5   7   7       32.17       21.50      2.39 o 
   6   7   7        7.07        4.47      2.10 o 
   7   7   7       21.45       24.85      3.00 o 
   8   7   7        1.18        0.89      2.59 o 
   9   7   7        1.26       -1.89      2.94 o 
  10   7   7        2.92        1.81      4.02 o 
 -13   8   7        9.72       11.97      4.99 o 
 -12   8   7        0.01       -2.30      3.07 o 
 -11   8   7       13.75       15.90      3.29 o 
 -10   8   7        2.38        1.37      2.59 o 
  -9   8   7        3.86        4.31      2.05 o 
  -8   8   7      107.34      122.11      3.25 o 
  -7   8   7       61.58       53.51      3.25 o 
  -6   8   7       19.22       17.06      2.00 o 
  -5   8   7      796.53      777.81     12.40 o 
  -4   8   7       53.24       57.59      2.48 o 
  -3   8   7       76.04       99.19      2.73 o 
  -2   8   7      550.30      551.03      8.27 o 
  -1   8   7      384.30      368.08      6.78 o 
   0   8   7       20.42       17.53      1.73 o 
   1   8   7      149.33      158.79      4.11 o 
   2   8   7      145.44      156.71      3.97 o 
   3   8   7      209.67      199.82      4.38 o 
   4   8   7      137.78      112.71      3.00 o 
   5   8   7        5.83        5.48      2.65 o 
   6   8   7        0.10       -0.75      1.89 o 
   7   8   7       36.00       29.29      3.04 o 
   8   8   7       55.39       60.85      4.08 o 
   9   8   7       17.31       17.12      3.84 o 
  10   8   7       15.13       20.86      4.90 o 
 -13   9   7       41.70       38.45      9.07 o 
 -12   9   7        7.21        8.95      3.16 o 
 -11   9   7        2.81        0.59      3.43 o 
 -10   9   7        4.35        3.29      3.30 o 
  -9   9   7        7.21        2.09      1.66 o 
  -8   9   7       56.65       48.53      4.03 o 
  -7   9   7        1.22        1.96      2.12 o 
  -6   9   7      176.31      171.48      5.23 o 
  -5   9   7      493.48      492.97      8.79 o 
  -4   9   7      386.04      386.39      6.23 o 
  -3   9   7        6.47        4.55      1.06 o 
  -2   9   7      328.53      311.09      6.09 o 
  -1   9   7      822.49      762.96     12.05 o 
   0   9   7       31.90       24.09      1.92 o 
   1   9   7      376.30      346.21      6.76 o 
   2   9   7       63.43       70.26      2.73 o 
   3   9   7      134.17      143.30      4.14 o 
   4   9   7        3.82        7.50      1.93 o 
   5   9   7       13.05        9.52      1.74 o 
   6   9   7        0.97       -2.54      3.10 o 
   7   9   7        0.84        0.39      2.00 o 
   8   9   7       49.97       58.65      5.03 o 
   9   9   7       10.35        5.63      3.55 o 
 -13  10   7        0.45       -3.53      3.53 o 
 -12  10   7        1.02       -2.81      2.81 o 
 -11  10   7       23.15       32.94      4.79 o 
 -10  10   7        2.75        1.83      2.14 o 
  -9  10   7       10.43       12.83      4.01 o 
  -8  10   7       38.99       39.12      3.75 o 
  -7  10   7       13.52        9.39      2.51 o 
  -6  10   7        0.00       -0.63      2.18 o 
  -5  10   7     1098.20     1013.26     17.71 o 
  -4  10   7      391.96      375.54      6.81 o 
  -3  10   7       85.95       93.71      3.03 o 
  -2  10   7       29.32       26.84      2.29 o 
  -1  10   7      172.03      163.07      4.84 o 
   0  10   7       15.99        9.15      1.58 o 
   1  10   7      323.57      271.57      6.68 o 
   2  10   7      102.66       94.29      3.52 o 
   3  10   7      139.60      141.72      4.11 o 
   4  10   7      300.67      297.79      6.97 o 
   5  10   7       62.93       54.08      3.32 o 
   6  10   7        3.29        2.35      2.03 o 
   7  10   7       10.18       14.65      2.26 o 
   8  10   7       14.42       13.80      2.97 o 
   9  10   7       18.01       13.23      4.69 o 
 -13  11   7       13.31       21.76      3.40 o 
 -12  11   7        6.45        5.72      2.66 o 
 -11  11   7       15.62       12.89      2.31 o 
 -10  11   7        1.17        2.53      3.28 o 
  -9  11   7       13.55       13.03      3.35 o 
  -8  11   7       11.57       14.71      2.83 o 
  -7  11   7        8.36        9.24      2.41 o 
  -6  11   7      143.47      147.43      5.00 o 
  -5  11   7      181.79      185.54      5.51 o 
  -4  11   7      127.66      132.52      3.64 o 
  -3  11   7       87.59       89.45      3.05 o 
  -2  11   7      129.17      135.64      4.53 o 
  -1  11   7        0.02        0.35      1.91 o 
   0  11   7      124.56      125.15      4.40 o 
   1  11   7       61.48       55.48      2.85 o 
   2  11   7        3.43        4.71      1.84 o 
   3  11   7        7.66        6.38      1.98 o 
   4  11   7       15.08       19.10      2.22 o 
   5  11   7       20.11       23.94      2.70 o 
   6  11   7        1.81        3.09      2.26 o 
   7  11   7        0.05       -1.86      1.86 o 
   8  11   7      126.92      140.60      5.02 o 
   9  11   7        0.86        3.52      2.67 o 
 -13  12   7       10.69        9.11      5.77 o 
 -12  12   7        0.11       -2.64      6.14 o 
 -11  12   7       11.33        6.02      3.91 o 
 -10  12   7        1.33        2.66      3.79 o 
  -9  12   7        0.64        0.14      2.98 o 
  -8  12   7       83.67       86.75      4.33 o 
  -7  12   7      195.69      179.38      7.97 o 
  -6  12   7      127.43      142.69      7.86 o 
  -5  12   7      427.44      407.84      8.95 o 
  -4  12   7      770.45      717.32     11.61 o 
  -3  12   7       19.00       19.32      1.93 o 
  -2  12   7      517.36      502.93     10.14 o 
  -1  12   7      556.49      527.76     10.52 o 
   0  12   7       64.29       74.83      3.62 o 
   1  12   7        4.06       12.65      2.00 o 
   2  12   7        4.58        6.88      1.93 o 
   3  12   7       59.96       59.99      3.14 o 
   4  12   7       91.47       99.56      4.24 o 
   5  12   7       40.43       34.81      3.00 o 
   6  12   7        0.00       -2.10      2.10 o 
   7  12   7       70.18       81.86      4.32 o 
   8  12   7        0.18        3.99      2.77 o 
   9  12   7        2.93        8.64      3.61 o 
 -12  13   7       66.24       84.51      7.39 o 
 -11  13   7        4.57        5.51      3.78 o 
 -10  13   7        8.69        8.98      3.60 o 
  -9  13   7       14.10        9.14      4.01 o 
  -8  13   7        0.29        5.02      2.48 o 
  -7  13   7        0.02       -0.38      2.30 o 
  -6  13   7      328.11      324.11      7.92 o 
  -5  13   7        0.14       -0.63      2.10 o 
  -4  13   7      269.60      257.42      5.57 o 
  -3  13   7      487.00      471.14      8.49 o 
  -2  13   7      118.15      111.17      4.28 o 
  -1  13   7       81.16       65.05      4.51 o 
   0  13   7       10.00       18.59      2.77 o 
   1  13   7       87.24       88.96      3.49 o 
   2  13   7      120.71      100.29      3.70 o 
   3  13   7       13.01       10.78      2.22 o 
   4  13   7       28.95       31.73      2.73 o 
   5  13   7       64.43       69.42      3.56 o 
   6  13   7       37.85       45.09      3.35 o 
   7  13   7        4.80        6.16      2.71 o 
   8  13   7        0.05       -0.21      2.91 o 
   9  13   7       17.52       20.13      6.05 o 
 -12  14   7       29.41       33.24      5.76 o 
 -11  14   7        7.51        9.81     12.60 o 
 -10  14   7        6.48        4.05      3.59 o 
  -9  14   7       82.59       84.31      4.62 o 
  -8  14   7       22.82       18.04      3.00 o 
  -7  14   7       26.90       30.00      3.07 o 
  -6  14   7       73.14       75.40      3.86 o 
  -5  14   7       15.77       12.11      2.47 o 
  -4  14   7       27.34       23.33      2.10 o 
  -3  14   7        0.88        1.14      1.64 o 
  -2  14   7       57.26       64.15      3.42 o 
  -1  14   7       56.64       48.02      3.01 o 
   0  14   7        5.79        3.35      1.80 o 
   1  14   7      102.40       95.70      4.77 o 
   2  14   7        1.32       -1.31      1.78 o 
   3  14   7       41.23       42.80      2.79 o 
   4  14   7        1.87        3.59      2.06 o 
   5  14   7       14.38        9.87      2.35 o 
   6  14   7       26.17       32.71      3.00 o 
   7  14   7      134.61      155.04      5.59 o 
   8  14   7        6.11        6.55      2.65 o 
 -12  15   7        4.15        0.85      4.45 o 
 -11  15   7        2.83        9.96      4.58 o 
 -10  15   7        1.86        1.23      3.56 o 
  -9  15   7       26.42       30.60      4.36 o 
  -8  15   7        3.21        2.28      2.62 o 
  -7  15   7      127.27      135.99      5.19 o 
  -6  15   7       72.50       75.70      3.94 o 
  -5  15   7        3.53       -0.88      2.39 o 
  -4  15   7        2.45       -1.62      1.62 o 
  -3  15   7        5.49        3.95      1.71 o 
  -2  15   7      118.62      120.23      3.88 o 
  -1  15   7        1.29       -1.56      1.56 o 
   0  15   7       42.78       31.18      2.39 o 
   1  15   7        3.11        3.98      1.85 o 
   2  15   7       58.96       58.55      3.23 o 
   3  15   7       11.76       11.16      2.15 o 
   4  15   7        3.11        1.63      2.01 o 
   5  15   7        8.13        6.63      2.89 o 
   6  15   7       18.31       25.78      3.02 o 
   7  15   7        0.06       -2.37      2.37 o 
   8  15   7        5.47        3.83      2.66 o 
 -12  16   7        6.92       -7.06      7.06 o 
 -11  16   7      110.05      125.09      9.43 o 
 -10  16   7        0.24        4.42      3.25 o 
  -9  16   7        0.25        1.80      3.35 o 
  -8  16   7        6.79        4.24      3.04 o 
  -7  16   7       20.19       21.76      4.70 o 
  -6  16   7       38.89       32.22      3.05 o 
  -5  16   7       28.01       31.82      3.11 o 
  -4  16   7       18.61       21.07      2.60 o 
  -3  16   7        0.48        0.63      1.63 o 
  -2  16   7       85.23       82.35      2.98 o 
  -1  16   7        0.35        0.14      1.66 o 
   0  16   7       81.58       62.68      3.55 o 
   1  16   7        1.04        3.37      2.02 o 
   2  16   7       28.35       28.81      2.46 o 
   3  16   7       18.15       15.57      2.41 o 
   4  16   7       83.04       91.49      5.29 o 
   5  16   7       36.27       38.03      3.05 o 
   6  16   7       89.42       84.18      5.36 o 
   7  16   7        6.33        6.49      2.51 o 
   8  16   7        0.00       -1.05      2.21 o 
 -11  17   7       60.91       72.14      8.13 o 
 -10  17   7       43.33       44.17      5.01 o 
  -9  17   7       46.67       48.86      5.71 o 
  -8  17   7        0.08        3.78      2.96 o 
  -7  17   7       80.85       83.60      4.73 o 
  -6  17   7       45.40       41.61      3.56 o 
  -5  17   7       10.35       14.65      2.73 o 
  -4  17   7       80.52       79.67      4.96 o 
  -3  17   7        0.21        0.31      1.54 o 
  -2  17   7       18.41       16.86      1.91 o 
  -1  17   7        7.01        7.86      1.95 o 
   0  17   7      157.37      147.27      4.47 o 
   1  17   7      174.46      159.49      5.24 o 
   2  17   7      258.71      241.10      6.03 o 
   3  17   7        8.16        9.28      2.09 o 
   4  17   7        5.07        1.83      2.31 o 
   5  17   7       12.47       17.01      2.37 o 
   6  17   7       25.63       26.96      2.46 o 
   7  17   7        4.77        5.51      4.81 o 
 -11  18   7       15.35       19.38      6.12 o 
 -10  18   7       22.07       29.12      6.24 o 
  -9  18   7       73.28       77.57     15.54 o 
  -8  18   7        0.46        5.93      4.61 o 
  -7  18   7        2.22       10.89      4.66 o 
  -6  18   7        0.08        1.87      3.70 o 
  -5  18   7        7.02        8.60      2.18 o 
  -4  18   7      155.77      157.45      5.31 o 
  -3  18   7        5.01        1.70      1.79 o 
  -2  18   7       12.73       11.44      1.58 o 
  -1  18   7       98.57       93.72      3.19 o 
   0  18   7       13.87       13.52      2.31 o 
   1  18   7       74.36       71.78      3.70 o 
   2  18   7        0.66        3.35      2.09 o 
   3  18   7        0.95        0.15      4.08 o 
   4  18   7        0.00       -4.90      4.90 o 
   5  18   7       21.82       21.68      5.18 o 
   6  18   7        0.02        8.24      4.80 o 
   7  18   7        3.72        2.75      4.93 o 
 -10  19   7        1.51       11.12      5.62 o 
  -9  19   7       35.58       34.76     10.76 o 
  -8  19   7       13.65       11.55      4.86 o 
  -7  19   7       15.21        9.20      4.79 o 
  -6  19   7       72.32       71.87      6.44 o 
  -5  19   7        5.94        1.13      3.92 o 
  -4  19   7       20.15       21.13      7.55 o 
  -3  19   7       30.11       32.09      4.87 o 
  -2  19   7        0.57       -1.84      2.60 o 
  -1  19   7        0.22        1.09      2.82 o 
   0  19   7      104.63      106.68     12.64 o 
   1  19   7       13.64       21.56      4.49 o 
   2  19   7       12.03        7.69      4.10 o 
   3  19   7        1.75        4.83      4.05 o 
   4  19   7        6.81        6.55      4.39 o 
   5  19   7       59.79       64.99      6.91 o 
   6  19   7       14.56       10.20      5.31 o 
 -10  20   7       19.95       15.12      5.90 o 
  -9  20   7        4.40       -0.82      4.85 o 
  -8  20   7       91.92       98.78      7.77 o 
  -7  20   7       20.15       23.19      5.18 o 
  -6  20   7        3.09        4.16      4.19 o 
  -5  20   7       22.01       13.90      4.50 o 
  -4  20   7        1.14       -3.84      3.84 o 
  -3  20   7       20.54       23.26      5.93 o 
  -2  20   7        0.02        0.43      2.75 o 
  -1  20   7        0.27        0.91      2.96 o 
   0  20   7       56.90       64.24      6.09 o 
   1  20   7       18.93       15.39      4.49 o 
   2  20   7        6.58        4.85      5.03 o 
   3  20   7       14.42        7.63      4.40 o 
   4  20   7       11.57       11.57      4.82 o 
   5  20   7        4.16        9.99      4.97 o 
   6  20   7       16.23       16.99      5.64 o 
  -9  21   7       12.47       16.04      5.54 o 
  -8  21   7       14.33        0.57      4.55 o 
  -7  21   7       18.03       11.88      4.79 o 
  -6  21   7       19.22       24.55      5.31 o 
  -5  21   7        0.25        3.93      4.18 o 
  -4  21   7        0.87        4.20      4.17 o 
  -3  21   7       48.78       46.64      5.60 o 
  -2  21   7        0.08        5.06      3.92 o 
  -1  21   7       63.55       46.01      4.50 o 
   0  21   7       24.01       25.44      3.99 o 
   1  21   7       78.17       72.86      6.64 o 
   2  21   7        5.47        6.79      4.09 o 
   3  21   7       56.74       59.80      6.37 o 
   4  21   7        7.07        5.86      4.62 o 
   5  21   7        0.19        3.25      4.84 o 
  -9  22   7        3.36       11.46      5.05 o 
  -8  22   7        4.62        0.20      4.71 o 
  -7  22   7        2.53       -2.02      4.35 o 
  -6  22   7       23.25       23.29      7.12 o 
  -5  22   7       41.15       45.09      9.12 o 
  -4  22   7        9.54        0.91      8.34 o 
  -3  22   7        1.10       -1.25      3.80 o 
  -2  22   7       17.38       12.36      8.72 o 
  -1  22   7       16.84       17.24      4.41 o 
   0  22   7        7.90        7.39      3.85 o 
   1  22   7        4.49        7.08      4.27 o 
   2  22   7        0.00        1.27      4.04 o 
   3  22   7       46.77       50.12      6.21 o 
   4  22   7        0.11       -4.27      5.35 o 
   5  22   7        9.73        1.51      5.15 o 
  -8  23   7        1.07       -1.04      4.54 o 
  -7  23   7        9.62        4.09      4.54 o 
  -6  23   7        0.18       -0.22      4.17 o 
  -5  23   7       25.15       29.16      5.34 o 
  -4  23   7        3.40        0.77      3.96 o 
  -3  23   7        1.31        0.22      3.89 o 
  -2  23   7        2.02        2.97      5.35 o 
  -1  23   7        0.73        2.58      3.97 o 
   0  23   7       12.76       10.79      3.94 o 
   1  23   7        4.19        3.60      4.66 o 
   2  23   7        0.56        0.69      4.26 o 
   3  23   7       11.13       18.31      5.12 o 
   4  23   7        2.78       -1.47      5.27 o 
  -7  24   7        0.93       -2.73      4.66 o 
  -6  24   7       11.09       15.68      9.04 o 
  -5  24   7        0.94       -0.61      5.83 o 
  -4  24   7        4.45       13.65      4.69 o 
  -3  24   7        0.06       -3.69      3.69 o 
  -2  24   7        1.55       -5.17      5.17 o 
  -1  24   7       37.62       44.30      5.71 o 
   0  24   7       18.23       12.27      4.55 o 
   1  24   7       51.31       64.34     11.00 o 
   2  24   7        3.35        3.47      4.30 o 
   3  24   7        7.38        4.16      5.47 o 
  -6  25   7        4.02       15.74      6.22 o 
  -5  25   7        4.15        1.92      6.18 o 
  -4  25   7       33.89       40.65      6.54 o 
  -3  25   7        6.35        2.54      4.40 o 
  -2  25   7       11.44       18.24      6.82 o 
  -1  25   7       13.23       17.29      4.72 o 
   0  25   7        3.62        0.11      4.07 o 
   1  25   7        1.40        3.15      4.14 o 
   2  25   7       13.66       19.59      5.60 o 
  -4  26   7        4.25        6.10      4.95 o 
  -3  26   7        1.09       -1.37      3.76 o 
  -2  26   7        0.78       -1.64      3.86 o 
  -1  26   7        0.04       -2.58      4.72 o 
   0  26   7        0.01       -3.65      4.44 o 
 -14   0   8        3.64        2.22      6.62 o 
 -13   0   8       35.65       35.40      8.21 o 
 -12   0   8       19.95       25.23      2.11 o 
 -11   0   8       61.37       59.20      2.88 o 
 -10   0   8        0.33       -2.15      3.38 o 
  -9   0   8      172.21      165.26      4.16 o 
  -8   0   8       60.15       57.96      1.97 o 
  -7   0   8      230.97      217.70      3.90 o 
  -6   0   8      365.78      400.94      8.78 o 
  -5   0   8      342.62      347.53      7.73 o 
  -4   0   8      390.34      427.90     15.80 o 
  -3   0   8      246.50      278.23      5.33 o 
  -2   0   8       12.59       13.72      1.10 o 
  -1   0   8      269.07      306.89      5.14 o 
   0   0   8        9.24        8.05      1.78 o 
   1   0   8      143.77      126.37      4.90 o 
   2   0   8        4.84       -0.57      2.60 o 
   3   0   8      182.17      179.46      6.27 o 
   4   0   8       36.34       26.28      3.04 o 
   5   0   8       62.39       56.32      5.27 o 
   6   0   8        5.92        6.06      3.75 o 
   7   0   8        4.03        9.92      4.23 o 
   8   0   8       21.73       21.94      5.38 o 
   9   0   8       54.50       77.66      8.02 o 
 -14   1   8        0.17       -0.32      2.33 o 
 -13   1   8        0.05       -1.48      1.84 o 
 -12   1   8        1.52        0.78      1.83 o 
 -11   1   8       18.23       14.86      2.33 o 
 -10   1   8       93.11       91.63      5.33 o 
  -9   1   8      143.75      130.58      3.63 o 
  -8   1   8       22.02       21.43      1.65 o 
  -7   1   8       49.87       57.77      2.13 o 
  -6   1   8       69.94       60.60      1.89 o 
  -5   1   8       21.75       19.94      1.04 o 
  -4   1   8       22.72       28.98      1.00 o 
  -3   1   8      164.79      196.44      2.81 o 
  -2   1   8       29.53       49.16      1.37 o 
  -1   1   8       48.38       46.01      1.40 o 
   0   1   8       78.67       68.35      1.74 o 
   1   1   8      514.18      512.33      7.26 o 
   2   1   8     1115.38     1111.43     15.66 o 
   3   1   8       68.41       65.78      2.73 o 
   4   1   8        0.11       -2.01      2.01 o 
   5   1   8        2.48        1.73      2.06 o 
   6   1   8        0.01       -2.17      2.17 o 
   7   1   8       18.75       19.65      3.31 o 
   8   1   8        2.50        5.39      3.17 o 
   9   1   8       31.68       34.11      4.65 o 
 -14   2   8        2.28        2.58      2.17 o 
 -13   2   8       14.99        8.59      3.65 o 
 -12   2   8        5.18        7.14      2.18 o 
 -11   2   8       46.58       41.98      4.15 o 
 -10   2   8        0.18       -0.26      1.59 o 
  -9   2   8        9.39        9.57      2.07 o 
  -8   2   8      125.06      130.28      3.65 o 
  -7   2   8      343.72      323.06      5.68 o 
  -6   2   8      101.53       96.17      2.46 o 
  -5   2   8        7.22        7.55      0.90 o 
  -4   2   8        4.79        0.78      0.74 o 
  -3   2   8       71.83       71.96      1.66 o 
  -2   2   8       51.98       52.39      1.57 o 
  -1   2   8       14.38       15.93      1.00 o 
   0   2   8      248.68      263.57      4.13 o 
   1   2   8       55.41       59.60      1.96 o 
   2   2   8        2.42        4.58      1.29 o 
   3   2   8       45.65       38.77      2.51 o 
   4   2   8       88.76       89.83      3.66 o 
   5   2   8      226.85      214.80      5.93 o 
   6   2   8        2.40       -0.67      2.09 o 
   7   2   8       14.66       13.96      4.37 o 
   8   2   8       16.69       18.79      3.76 o 
   9   2   8       51.28       53.28      5.03 o 
 -14   3   8        5.63        7.44      2.59 o 
 -13   3   8        0.89       -0.25      2.23 o 
 -12   3   8        1.22       -1.49      2.07 o 
 -11   3   8        3.34        3.70      1.89 o 
 -10   3   8        7.46        6.11      2.27 o 
  -9   3   8        8.07        7.98      2.12 o 
  -8   3   8        1.49        2.16      1.48 o 
  -7   3   8      600.89      604.50      9.10 o 
  -6   3   8      464.47      468.71      6.77 o 
  -5   3   8       22.31       28.85      1.17 o 
  -4   3   8       53.29       42.95      1.31 o 
  -3   3   8       89.08      103.41      1.96 o 
  -2   3   8      887.64      877.56      9.65 o 
  -1   3   8        9.26       13.96      0.94 o 
   0   3   8       20.84       20.04      1.08 o 
   1   3   8      620.12      613.18      7.94 o 
   2   3   8       69.98       65.83      2.38 o 
   3   3   8       97.42      104.54      3.44 o 
   4   3   8       61.82       74.97      4.11 o 
   5   3   8        0.03       -0.81      1.91 o 
   6   3   8       13.80       13.43      4.20 o 
   7   3   8        4.21        4.59      2.50 o 
   8   3   8        3.86        2.63      3.32 o 
   9   3   8      104.70      120.27      6.66 o 
 -14   4   8        6.66        4.61      3.12 o 
 -13   4   8       14.10        9.41      3.19 o 
 -12   4   8        2.65       -1.53      2.09 o 
 -11   4   8        5.32        3.72      2.56 o 
 -10   4   8       12.66       16.08      3.21 o 
  -9   4   8       70.05       73.15      4.16 o 
  -8   4   8       12.99       13.10      1.82 o 
  -7   4   8      183.30      167.76      3.43 o 
  -6   4   8        5.49        7.34      1.34 o 
  -5   4   8      190.15      214.69      3.24 o 
  -4   4   8      141.19      150.52      2.66 o 
  -3   4   8      154.93      151.65      2.35 o 
  -2   4   8      345.89      387.43      5.14 o 
  -1   4   8      166.42      168.14      3.23 o 
   0   4   8        6.40       10.91      1.76 o 
   1   4   8       51.21       56.95      1.89 o 
   2   4   8      839.87      824.75     12.91 o 
   3   4   8       82.02       62.87      2.71 o 
   4   4   8        3.55        7.51      1.80 o 
   5   4   8        5.14        8.95      2.21 o 
   6   4   8       18.24       18.44      2.71 o 
   7   4   8        8.77        9.86      2.77 o 
   8   4   8        7.06        4.20      2.87 o 
   9   4   8       18.00       20.82      4.24 o 
 -14   5   8        7.02        3.29      3.23 o 
 -13   5   8        5.52        1.97      2.81 o 
 -12   5   8        4.41        5.71      3.28 o 
 -11   5   8        0.35        0.87      2.90 o 
 -10   5   8      106.94       95.37      4.37 o 
  -9   5   8       98.02       98.87      4.11 o 
  -8   5   8      202.55      196.18      4.84 o 
  -7   5   8       54.01       59.59      2.40 o 
  -6   5   8     1033.63     1016.12     12.81 o 
  -5   5   8      721.18      736.24      9.30 o 
  -4   5   8      308.66      343.41      5.79 o 
  -3   5   8       29.26       27.16      1.76 o 
  -2   5   8        3.12        6.35      1.11 o 
  -1   5   8      277.90      273.40      5.41 o 
   0   5   8        5.56        4.52      1.16 o 
   1   5   8      608.34      589.13      7.18 o 
   2   5   8      358.87      341.18      6.05 o 
   3   5   8      591.83      608.99      9.70 o 
   4   5   8       24.27       13.53      2.33 o 
   5   5   8        9.56        8.59      2.12 o 
   6   5   8        2.69        1.94      2.21 o 
   7   5   8        0.31        0.79      2.55 o 
   8   5   8       38.20       37.03      3.72 o 
   9   5   8       10.31        6.65      5.30 o 
 -14   6   8        2.86        2.56      3.16 o 
 -13   6   8        0.02        0.04      2.71 o 
 -12   6   8        3.23        3.20      3.14 o 
 -11   6   8        1.10        2.04      2.97 o 
 -10   6   8        6.78       10.81      2.89 o 
  -9   6   8       15.80       11.16      2.25 o 
  -8   6   8        0.46        0.43      1.40 o 
  -7   6   8      189.97      181.09      3.15 o 
  -6   6   8      888.49      835.96     11.81 o 
  -5   6   8      116.61       95.41      3.42 o 
  -4   6   8       34.13       37.14      2.56 o 
  -3   6   8      102.46       96.08      2.52 o 
  -2   6   8      338.29      345.30      5.68 o 
  -1   6   8       14.36       12.74      1.52 o 
   0   6   8      194.08      166.57      4.18 o 
   1   6   8       16.93       22.14      1.72 o 
   2   6   8     1122.71     1060.25     12.83 o 
   3   6   8        4.14        3.54      1.48 o 
   4   6   8        8.18        2.92      1.82 o 
   5   6   8       21.85       20.17      2.28 o 
   6   6   8       24.51       27.71      3.12 o 
   7   6   8       52.49       55.13      3.77 o 
   8   6   8        3.45        5.67      2.99 o 
   9   6   8       28.09       30.42      4.89 o 
 -13   7   8        0.05       -3.41      3.41 o 
 -12   7   8        0.01        1.93      3.23 o 
 -11   7   8        1.90        1.71      2.77 o 
 -10   7   8        9.46        8.22      2.81 o 
  -9   7   8        0.70       -0.12      2.20 o 
  -8   7   8      213.25      212.27      4.43 o 
  -7   7   8      190.92      191.61      4.55 o 
  -6   7   8        5.81       13.97      1.92 o 
  -5   7   8       23.24       24.44      1.55 o 
  -4   7   8      367.96      373.63      6.07 o 
  -3   7   8      354.78      340.64      5.09 o 
  -2   7   8       14.51        9.83      1.43 o 
  -1   7   8       32.11       33.82      2.03 o 
   0   7   8       96.42      105.66      3.33 o 
   1   7   8      498.67      511.26      9.01 o 
   2   7   8       76.05       78.11      2.79 o 
   3   7   8       21.16       19.06      1.57 o 
   4   7   8        1.66        4.72      1.82 o 
   5   7   8        0.02       -0.75      1.87 o 
   6   7   8        3.79        2.44      2.16 o 
   7   7   8       10.71       15.63      2.91 o 
   8   7   8        3.26        1.18      2.82 o 
   9   7   8        7.85        5.57      3.93 o 
 -13   8   8       18.27       19.01      4.11 o 
 -12   8   8        3.14       -1.38      2.95 o 
 -11   8   8        4.09        0.45      2.67 o 
 -10   8   8       44.03       38.31      3.50 o 
  -9   8   8       10.75       12.08      2.09 o 
  -8   8   8       17.56       19.33      3.16 o 
  -7   8   8      131.21      140.90      4.37 o 
  -6   8   8       28.29       27.92      2.51 o 
  -5   8   8      549.95      527.85      9.31 o 
  -4   8   8       45.71       38.33      1.85 o 
  -3   8   8        1.97        3.07      1.25 o 
  -2   8   8       99.03       82.65      3.55 o 
  -1   8   8      133.75      116.91      3.58 o 
   0   8   8       31.01       27.76      2.52 o 
   1   8   8        0.49        1.82      1.66 o 
   2   8   8      299.92      278.35      5.70 o 
   3   8   8        9.02        4.84      2.01 o 
   4   8   8       17.10       10.43      1.43 o 
   5   8   8        0.11       -1.53      1.74 o 
   6   8   8        1.24       -1.84      1.84 o 
   7   8   8       32.09       41.45      3.38 o 
   8   8   8        0.00        0.88      2.71 o 
   9   8   8        3.25        1.67      3.66 o 
 -13   9   8        8.74        6.25      3.41 o 
 -12   9   8        0.02       -2.73      2.73 o 
 -11   9   8       39.08       39.18      3.59 o 
 -10   9   8      180.71      172.79      6.14 o 
  -9   9   8      141.75      139.86      6.61 o 
  -8   9   8       75.06       81.01      4.82 o 
  -7   9   8      393.68      355.23      8.39 o 
  -6   9   8       36.24       28.86      2.71 o 
  -5   9   8     1090.48     1030.55     15.97 o 
  -4   9   8      437.99      409.97      7.70 o 
  -3   9   8        0.66       -0.79      1.26 o 
  -2   9   8       54.71       44.29      2.36 o 
  -1   9   8       35.69       54.85      2.61 o 
   0   9   8       68.80       67.31      2.89 o 
   1   9   8      311.33      318.17      6.61 o 
   2   9   8      275.48      277.29      7.15 o 
   3   9   8      128.73       95.11      4.68 o 
   4   9   8       88.53       84.41      4.03 o 
   5   9   8        7.42       12.27      1.49 o 
   6   9   8        0.01       -1.81      1.81 o 
   7   9   8        1.43       -1.96      2.32 o 
   8   9   8       77.74       82.81      4.60 o 
   9   9   8       12.66       11.83      3.84 o 
 -13  10   8        6.10        2.38      3.15 o 
 -12  10   8       38.27       44.99      5.90 o 
 -11  10   8        8.43       13.10      5.24 o 
 -10  10   8        0.63        2.09      5.31 o 
  -9  10   8        0.16        1.28      2.93 o 
  -8  10   8        0.81        0.79      2.39 o 
  -7  10   8        4.20        6.82      2.37 o 
  -6  10   8       21.03       22.29      2.61 o 
  -5  10   8      143.80      151.18      5.14 o 
  -4  10   8        1.31       -0.62      1.62 o 
  -3  10   8        6.57        4.33      1.66 o 
  -2  10   8       13.52        6.36      1.73 o 
  -1  10   8      307.78      276.42      5.99 o 
   0  10   8       61.87       63.88      3.40 o 
   1  10   8      253.19      226.16      6.21 o 
   2  10   8        1.86       -1.84      1.84 o 
   3  10   8       66.45       58.64      4.02 o 
   4  10   8       44.95       42.53      3.13 o 
   5  10   8       36.54       37.73      3.71 o 
   6  10   8       24.33       28.77      3.31 o 
   7  10   8       20.89       19.58      2.93 o 
   8  10   8        5.10        0.48      2.71 o 
   9  10   8        0.00       -0.23      3.52 o 
 -13  11   8        1.56        6.15      5.83 o 
 -12  11   8       28.20       37.62      6.67 o 
 -11  11   8       17.14       18.09      7.81 o 
 -10  11   8       18.90       13.31      3.26 o 
  -9  11   8        0.49       -0.91      2.53 o 
  -8  11   8        3.03        3.07      2.52 o 
  -7  11   8        2.67        4.72      2.28 o 
  -6  11   8       39.83       40.24      4.14 o 
  -5  11   8        2.31       -0.34      1.98 o 
  -4  11   8       83.30      100.04      4.36 o 
  -3  11   8       16.74       16.53      1.83 o 
  -2  11   8      260.87      271.96      6.84 o 
  -1  11   8       24.67       32.97      3.94 o 
   0  11   8       43.12       44.79      3.05 o 
   1  11   8        7.88       10.05      2.69 o 
   2  11   8       14.95       15.56      2.47 o 
   3  11   8       61.49       59.16      3.69 o 
   4  11   8      155.24      148.17      5.02 o 
   5  11   8        0.87       -1.73      2.12 o 
   6  11   8        0.01        1.80      2.93 o 
   7  11   8        5.30        7.03      3.38 o 
   8  11   8        6.62       13.40      4.58 o 
 -13  12   8       37.26       53.74     10.58 o 
 -12  12   8       95.31      105.66      6.75 o 
 -11  12   8        4.30        2.55      3.86 o 
 -10  12   8       10.47       15.23      3.40 o 
  -9  12   8        0.88        0.27      2.66 o 
  -8  12   8       15.13       11.53      2.77 o 
  -7  12   8        1.57        0.61      2.33 o 
  -6  12   8        0.63        3.31      2.24 o 
  -5  12   8       12.38       18.75      2.59 o 
  -4  12   8      133.87      117.13      4.58 o 
  -3  12   8      292.91      255.49      5.59 o 
  -2  12   8      474.96      455.59      9.66 o 
  -1  12   8        0.97       -2.27      2.27 o 
   0  12   8      232.10      179.19      5.83 o 
   1  12   8       11.28       10.47      2.15 o 
   2  12   8       71.55       63.87      3.53 o 
   3  12   8       15.14       21.19      2.86 o 
   4  12   8        0.08       -2.49      2.66 o 
   5  12   8       11.36       10.53      2.58 o 
   6  12   8       57.13       62.33      5.03 o 
   7  12   8        3.32        0.04      2.61 o 
   8  12   8        1.57        2.53      3.25 o 
 -12  13   8       45.45       46.00      5.69 o 
 -11  13   8       31.88       38.79      4.37 o 
 -10  13   8       20.08       24.77      3.75 o 
  -9  13   8        4.69        5.63      3.10 o 
  -8  13   8        3.25        6.11      2.70 o 
  -7  13   8        0.97        0.14      3.64 o 
  -6  13   8        6.44        4.49      2.32 o 
  -5  13   8       93.06      101.08      4.44 o 
  -4  13   8      135.75      121.93      4.65 o 
  -3  13   8        6.61        6.54      1.88 o 
  -2  13   8      577.43      517.58     10.70 o 
  -1  13   8       24.61       20.23      2.62 o 
   0  13   8      110.87      104.62      5.01 o 
   1  13   8       32.50       33.55      2.68 o 
   2  13   8        0.29       -0.29      1.90 o 
   3  13   8       53.29       50.90      3.13 o 
   4  13   8       73.35       74.86      4.55 o 
   5  13   8        0.50        3.21      2.71 o 
   6  13   8       17.74       18.32      3.54 o 
   7  13   8        3.81        1.01      2.70 o 
   8  13   8        0.76       -2.01      3.05 o 
 -12  14   8       15.36       14.02      9.04 o 
 -11  14   8       28.23       38.29      5.27 o 
 -10  14   8        5.64        3.11      3.14 o 
  -9  14   8        0.20        0.95      2.94 o 
  -8  14   8        0.00        0.52      2.63 o 
  -7  14   8        3.48        6.36      2.56 o 
  -6  14   8       49.95       56.99      3.68 o 
  -5  14   8       52.05       43.52      5.08 o 
  -4  14   8       22.56       20.57      2.71 o 
  -3  14   8      159.99      164.53      4.56 o 
  -2  14   8       33.82       24.79      2.78 o 
  -1  14   8        0.37       -0.95      2.57 o 
   0  14   8      278.50      276.11      6.33 o 
   1  14   8       27.58       29.68      2.64 o 
   2  14   8        0.01       -1.89      1.89 o 
   3  14   8       29.92       27.03      2.71 o 
   4  14   8       29.35       36.24      3.04 o 
   5  14   8        2.11        1.67      2.61 o 
   6  14   8       17.61       16.87      3.64 o 
   7  14   8        0.09       -0.19      3.29 o 
   8  14   8        2.90       -6.30      6.30 o 
 -12  15   8        0.82        2.85      4.92 o 
 -11  15   8        9.93        5.11      4.02 o 
 -10  15   8       14.44       19.13      4.15 o 
  -9  15   8      103.99      115.94      5.52 o 
  -8  15   8        8.98       15.00      3.52 o 
  -7  15   8       17.83       19.96      3.05 o 
  -6  15   8       39.83       41.56      3.31 o 
  -5  15   8        4.46        4.07      2.59 o 
  -4  15   8       12.09        8.90      2.53 o 
  -3  15   8       63.67       62.90      4.04 o 
  -2  15   8      111.80      117.60      4.79 o 
  -1  15   8       42.08       34.11      2.84 o 
   0  15   8        2.66        4.61      2.08 o 
   1  15   8       15.57       19.34      2.39 o 
   2  15   8        9.96        6.38      2.32 o 
   3  15   8       17.44       18.27      2.58 o 
   4  15   8        2.14       -0.52      2.21 o 
   5  15   8       12.70       15.60      3.03 o 
   6  15   8       17.91       14.65      3.19 o 
   7  15   8        4.23        3.98      2.92 o 
 -11  16   8       47.57       46.86      4.95 o 
 -10  16   8        2.96        6.69      4.57 o 
  -9  16   8       40.53       45.47      4.56 o 
  -8  16   8      344.49      348.76     10.11 o 
  -7  16   8       72.81       88.95      4.53 o 
  -6  16   8        0.01        1.26      2.35 o 
  -5  16   8        1.85        2.25      2.59 o 
  -4  16   8        7.03        8.45      2.50 o 
  -3  16   8        1.11        3.32      2.34 o 
  -2  16   8        2.67       -2.09      2.09 o 
  -1  16   8        0.03       -1.65      1.92 o 
   0  16   8       19.13       14.02      2.25 o 
   1  16   8      116.08      110.59      4.11 o 
   2  16   8       34.51       29.74      2.69 o 
   3  16   8       20.84       26.26      3.12 o 
   4  16   8        1.62       -0.62      2.37 o 
   5  16   8        7.76       12.66      2.76 o 
   6  16   8        2.15        7.13      3.34 o 
   7  16   8        8.50        6.42      3.74 o 
 -11  17   8        6.45       12.70      3.80 o 
 -10  17   8        4.57        0.69      3.43 o 
  -9  17   8        2.59        5.83      3.36 o 
  -8  17   8        3.52        2.09      3.15 o 
  -7  17   8       35.11       26.44      3.78 o 
  -6  17   8       21.13       29.01      3.57 o 
  -5  17   8        6.54        7.60      2.89 o 
  -4  17   8        2.44        0.76      2.28 o 
  -3  17   8       37.63       34.62      3.03 o 
  -2  17   8       95.04      101.66      3.41 o 
  -1  17   8        0.36        0.93      1.93 o 
   0  17   8       32.06       32.45      2.92 o 
   1  17   8       69.34       61.12      3.39 o 
   2  17   8       16.67       17.50      2.57 o 
   3  17   8        0.01       -1.30      2.13 o 
   4  17   8        8.36        6.24      2.46 o 
   5  17   8       44.29       46.03      3.40 o 
   6  17   8        7.15       10.42      2.70 o 
 -11  18   8        2.20       -1.55      7.06 o 
 -10  18   8       18.19       18.71      5.70 o 
  -9  18   8       62.68       65.46      4.50 o 
  -8  18   8       10.79       11.08      3.27 o 
  -7  18   8       51.94       61.70      4.29 o 
  -6  18   8        0.00        2.59      2.71 o 
  -5  18   8        1.29        0.00      2.55 o 
  -4  18   8        1.00       -0.12      1.98 o 
  -3  18   8        0.23        0.15      1.99 o 
  -2  18   8        1.56       -1.88      1.88 o 
  -1  18   8        0.66       -1.50      1.97 o 
   0  18   8       49.84       53.29      3.06 o 
   1  18   8       13.62       18.87      2.39 o 
   2  18   8        5.12        4.39      2.07 o 
   3  18   8       12.81       10.98      2.29 o 
   4  18   8       20.43       24.15      3.16 o 
   5  18   8       11.19       16.00      2.34 o 
   6  18   8       24.61       26.38      6.23 o 
 -10  19   8        0.18        3.24      5.02 o 
  -9  19   8       12.86       12.75      5.40 o 
  -8  19   8       51.60       55.80      7.97 o 
  -7  19   8        6.70       14.62      4.74 o 
  -6  19   8       52.60       64.33      4.60 o 
  -5  19   8       70.53       71.68      4.03 o 
  -4  19   8        1.15       -1.64      1.64 o 
  -3  19   8       22.46       20.73      2.08 o 
  -2  19   8        0.68        1.64      1.69 o 
  -1  19   8        1.21        2.06      2.23 o 
   0  19   8       28.50       30.68      3.19 o 
   1  19   8        1.03        0.40      2.46 o 
   2  19   8        0.04        1.60      2.04 o 
   3  19   8        6.09        2.97      4.09 o 
   4  19   8        0.55        2.27      7.06 o 
   5  19   8        0.12       -0.38      4.53 o 
   6  19   8        0.34       -5.79      6.34 o 
 -10  20   8        0.06       -0.48      6.86 o 
  -9  20   8       19.73       11.02      5.61 o 
  -8  20   8        4.26        6.45      4.95 o 
  -7  20   8      133.31      137.29      8.93 o 
  -6  20   8       71.55       59.55      8.76 o 
  -5  20   8        0.04       -3.32      3.88 o 
  -4  20   8        4.65        1.37      4.05 o 
  -3  20   8        0.22       -0.65      3.74 o 
  -2  20   8        6.39       10.11      4.86 o 
  -1  20   8       21.77       35.12      8.96 o 
   0  20   8       26.68       29.65      5.20 o 
   1  20   8       34.09       26.78      5.11 o 
   2  20   8        2.48        4.19      4.31 o 
   3  20   8        2.03        5.19      4.34 o 
   4  20   8        0.89        6.80      4.85 o 
   5  20   8       21.41       16.71      5.41 o 
  -9  21   8       13.19       13.96      5.89 o 
  -8  21   8        4.43        3.77      4.99 o 
  -7  21   8       25.86       35.67      5.95 o 
  -6  21   8       11.48        4.93      4.60 o 
  -5  21   8        9.42        7.10      4.78 o 
  -4  21   8        6.71       17.33      4.66 o 
  -3  21   8       68.45       80.02      6.85 o 
  -2  21   8        4.88        2.50      5.29 o 
  -1  21   8        2.75        4.41      4.03 o 
   0  21   8       26.34       31.26      5.43 o 
   1  21   8        1.03       -0.93      3.94 o 
   2  21   8        4.38        1.43      4.35 o 
   3  21   8       20.37       15.55      4.96 o 
   4  21   8        9.95       11.07      5.10 o 
  -8  22   8        5.69       -0.03      6.56 o 
  -7  22   8        0.45        8.19      4.96 o 
  -6  22   8        2.85        6.52      4.62 o 
  -5  22   8       12.72       12.01      4.89 o 
  -4  22   8        4.21        7.47      4.43 o 
  -3  22   8       10.00        5.11      4.27 o 
  -2  22   8        1.53        2.61      5.75 o 
  -1  22   8        3.22        3.14      4.29 o 
   0  22   8        6.89        6.25      4.34 o 
   1  22   8        8.36       14.24      6.80 o 
   2  22   8        3.25       -3.81      3.81 o 
   3  22   8        6.93        7.76      5.06 o 
   4  22   8        1.95       13.75      6.58 o 
  -7  23   8        0.00       -0.07      4.56 o 
  -6  23   8        0.35        5.73      4.81 o 
  -5  23   8       38.20       40.51      6.24 o 
  -4  23   8        4.91        0.34      6.90 o 
  -3  23   8       28.22       36.00      5.97 o 
  -2  23   8       11.03        9.30      4.45 o 
  -1  23   8       45.92       48.28      6.20 o 
   0  23   8       15.12       17.20      5.09 o 
   1  23   8        0.15        0.30      4.54 o 
   2  23   8        0.25        8.46      4.78 o 
   3  23   8        0.77        4.88      5.27 o 
  -6  24   8        2.20        2.05      4.77 o 
  -5  24   8        0.13        2.70      6.20 o 
  -4  24   8        6.74        6.77      5.63 o 
  -3  24   8        6.50       14.49      5.05 o 
  -2  24   8        0.01       -3.55      4.21 o 
  -1  24   8       33.83       28.14      6.46 o 
   0  24   8        7.94       15.66      5.43 o 
   1  24   8       11.43       11.98      4.84 o 
   2  24   8        1.97        0.48      5.31 o 
  -5  25   8        0.42       -2.02      5.71 o 
  -4  25   8        0.31       -1.58      4.39 o 
  -3  25   8        3.10        0.51      4.35 o 
  -2  25   8        9.65       13.31      4.88 o 
  -1  25   8        0.12        1.28      4.41 o 
   0  25   8        2.54       -3.49      5.15 o 
   1  25   8        0.24       -4.72      5.39 o 
 -14   1   9        2.95        1.89      5.11 o 
 -13   1   9        0.74       -3.74      3.74 o 
 -12   1   9       28.54       20.67      3.85 o 
 -11   1   9       99.11      101.35      4.39 o 
 -10   1   9       35.78       34.08      1.99 o 
  -9   1   9      101.79       94.15      2.94 o 
  -8   1   9       11.04        9.21      1.23 o 
  -7   1   9       40.60       38.03      1.49 o 
  -6   1   9      113.24      124.45      2.77 o 
  -5   1   9      638.92      612.58     10.36 o 
  -4   1   9        0.02       -0.46      0.83 o 
  -3   1   9      233.67      220.77      4.23 o 
  -2   1   9      236.44      228.09      3.56 o 
  -1   1   9      459.18      491.68      6.20 o 
   0   1   9      289.24      269.58      4.16 o 
   1   1   9     1301.83     1160.58     15.02 o 
   2   1   9       87.47       80.64      3.27 o 
   3   1   9       49.67       41.74      2.72 o 
   4   1   9       33.27       29.99      2.96 o 
   5   1   9        5.19        7.34      2.52 o 
   6   1   9        9.83        7.11      2.81 o 
   7   1   9      119.03      136.04      6.18 o 
   8   1   9       95.11      110.79      6.13 o 
   9   1   9        1.45       -1.41      4.76 o 
 -14   2   9        1.73        2.85      2.11 o 
 -13   2   9       34.95       34.68      2.48 o 
 -12   2   9        3.70        4.28      1.86 o 
 -11   2   9        0.68        1.10      1.70 o 
 -10   2   9       42.84       42.54      2.45 o 
  -9   2   9       35.12       36.78      2.61 o 
  -8   2   9      107.15      100.36      3.70 o 
  -7   2   9      144.53      130.05      3.93 o 
  -6   2   9      697.50      688.86      9.17 o 
  -5   2   9      560.40      553.68      8.11 o 
  -4   2   9      370.94      310.81      4.77 o 
  -3   2   9      374.43      350.18      4.26 o 
  -2   2   9       33.00       37.06      1.66 o 
  -1   2   9      313.82      323.14      4.49 o 
   0   2   9      272.59      253.94      4.63 o 
   1   2   9     1830.01     1769.77     21.80 o 
   2   2   9      335.87      311.70      6.10 o 
   3   2   9        0.00        1.18      1.74 o 
   4   2   9      117.12      124.07      4.52 o 
   5   2   9        2.16        4.08      2.62 o 
   6   2   9        7.30        9.34      2.91 o 
   7   2   9       27.26       24.24      3.73 o 
   8   2   9        9.87       12.89      3.90 o 
   9   2   9       36.18       55.61      9.79 o 
 -14   3   9        4.33        3.01      2.09 o 
 -13   3   9        9.61        6.55      2.43 o 
 -12   3   9        5.59        3.68      2.01 o 
 -11   3   9        8.11       10.29      2.10 o 
 -10   3   9        0.28        2.23      2.14 o 
  -9   3   9       67.57       68.12      3.46 o 
  -8   3   9       72.34       84.26      3.02 o 
  -7   3   9       14.97       18.23      1.70 o 
  -6   3   9      447.42      463.92      7.21 o 
  -5   3   9      137.84      131.99      3.03 o 
  -4   3   9      264.88      296.31      4.42 o 
  -3   3   9      365.73      350.70      5.06 o 
  -2   3   9       59.25       58.87      1.96 o 
  -1   3   9      253.06      250.22      4.08 o 
   0   3   9      357.07      396.48      6.12 o 
   1   3   9       54.54       43.34      1.92 o 
   2   3   9      224.60      217.94      4.90 o 
   3   3   9       68.80       50.58      2.61 o 
   4   3   9       85.43       86.42      3.73 o 
   5   3   9        4.69        4.77      2.19 o 
   6   3   9        0.18        1.12      2.61 o 
   7   3   9       38.44       37.03      4.09 o 
   8   3   9       47.69       56.32      5.02 o 
   9   3   9       15.18       23.33      5.46 o 
 -14   4   9        6.00        7.30      2.39 o 
 -13   4   9        0.12       -1.20      2.73 o 
 -12   4   9        1.79        1.15      2.04 o 
 -11   4   9        5.68        7.04      2.47 o 
 -10   4   9       91.92       85.33      4.00 o 
  -9   4   9       25.23       23.97      2.51 o 
  -8   4   9      335.70      335.79      6.62 o 
  -7   4   9       44.28       42.00      1.83 o 
  -6   4   9      490.24      511.57      7.81 o 
  -5   4   9      132.32      147.60      2.84 o 
  -4   4   9        8.82        8.06      0.98 o 
  -3   4   9       38.04       45.15      2.13 o 
  -2   4   9      750.99      707.45     10.99 o 
  -1   4   9       49.03       41.59      1.70 o 
   0   4   9       47.68       38.65      1.61 o 
   1   4   9        0.09       -0.45      1.21 o 
   2   4   9      349.41      341.88      5.87 o 
   3   4   9      112.45       95.42      3.38 o 
   4   4   9       47.30       51.03      3.04 o 
   5   4   9        0.94        0.84      2.10 o 
   6   4   9       30.41       24.63      3.07 o 
   7   4   9        3.70        7.95      3.76 o 
   8   4   9        1.43        4.72      3.61 o 
   9   4   9       21.24       22.71      5.37 o 
 -14   5   9        9.98        6.21      3.21 o 
 -13   5   9        2.84        1.78      2.39 o 
 -12   5   9       14.29       13.27      2.86 o 
 -11   5   9       23.06       30.42      3.48 o 
 -10   5   9        2.02        1.40      2.01 o 
  -9   5   9       51.08       49.95      3.15 o 
  -8   5   9      591.06      568.88      9.82 o 
  -7   5   9      331.85      308.46      6.28 o 
  -6   5   9      415.50      400.38      6.40 o 
  -5   5   9      491.92      425.84      8.61 o 
  -4   5   9       29.31       26.21      2.07 o 
  -3   5   9       66.17       54.23      2.12 o 
  -2   5   9      304.53      309.08     11.61 o 
  -1   5   9      401.43      404.46      8.64 o 
   0   5   9        7.35       12.62      1.76 o 
   1   5   9        0.17       -1.07      1.07 o 
   2   5   9      167.84      128.43      3.33 o 
   3   5   9       19.54        9.78      1.80 o 
   4   5   9       35.49       32.50      2.44 o 
   5   5   9       10.14        7.90      2.35 o 
   6   5   9       51.72       59.34      3.76 o 
   7   5   9       24.78       27.42      3.43 o 
   8   5   9        5.27        8.49      3.75 o 
   9   5   9        7.31        7.47      6.98 o 
 -13   6   9       64.92       79.84      4.90 o 
 -12   6   9       35.13       44.76      7.06 o 
 -11   6   9       23.46       23.46      3.55 o 
 -10   6   9        3.61        1.60      2.10 o 
  -9   6   9      118.32      117.66      3.91 o 
  -8   6   9      146.17      167.47      3.77 o 
  -7   6   9      220.43      243.06      5.33 o 
  -6   6   9      385.29      412.39      8.68 o 
  -5   6   9       81.95       99.02      3.70 o 
  -4   6   9      644.33      645.40     11.94 o 
  -3   6   9       14.40       16.58      1.93 o 
  -2   6   9      189.99      193.85      5.16 o 
  -1   6   9      765.41      763.63     13.79 o 
   0   6   9     1032.71     1012.13     17.66 o 
   1   6   9       78.59       63.41      2.97 o 
   2   6   9      145.59      158.42      3.59 o 
   3   6   9      155.96      152.32      3.88 o 
   4   6   9       19.79       35.63      3.04 o 
   5   6   9        7.06        8.33      2.03 o 
   6   6   9       64.92       70.47      3.95 o 
   7   6   9       40.02       47.14      3.84 o 
   8   6   9       64.00       78.76      6.46 o 
 -13   7   9        0.76        3.06      3.40 o 
 -12   7   9       21.63       27.58      4.52 o 
 -11   7   9       10.24       13.05      3.22 o 
 -10   7   9        5.39        7.89      2.69 o 
  -9   7   9       52.66       61.02      6.63 o 
  -8   7   9      217.01      220.92      5.01 o 
  -7   7   9      570.77      606.25     11.91 o 
  -6   7   9        0.87        1.95      1.93 o 
  -5   7   9       20.19       33.01      2.49 o 
  -4   7   9        0.04       -1.24      1.54 o 
  -3   7   9        7.20        7.06      1.55 o 
  -2   7   9       33.36       27.32      2.03 o 
  -1   7   9       10.50       16.99      2.88 o 
   0   7   9       68.61       87.74      3.81 o 
   1   7   9       33.70       35.08      2.80 o 
   2   7   9      201.61      188.62      4.73 o 
   3   7   9        0.07        0.40      1.81 o 
   4   7   9       84.01       72.00      3.32 o 
   5   7   9        0.09        3.33      1.90 o 
   6   7   9       16.47       15.32      2.74 o 
   7   7   9       22.63       25.90      4.39 o 
   8   7   9       81.85       75.85      4.83 o 
 -13   8   9        3.30        1.95      3.14 o 
 -12   8   9        0.07        0.30      2.92 o 
 -11   8   9        3.13        4.55      2.66 o 
 -10   8   9        4.60        2.30      2.23 o 
  -9   8   9        1.11        4.22      3.46 o 
  -8   8   9       81.26       83.72      6.82 o 
  -7   8   9      344.93      317.32      7.69 o 
  -6   8   9       98.35      110.66      6.83 o 
  -5   8   9      157.14      141.42      5.72 o 
  -4   8   9       59.66       72.86      3.05 o 
  -3   8   9        4.55        3.30      1.60 o 
  -2   8   9        1.10       -1.39      1.39 o 
  -1   8   9      140.11      121.20      3.87 o 
   0   8   9      777.11      778.34     14.43 o 
   1   8   9      411.37      385.19      8.73 o 
   2   8   9        1.60       -0.34      1.97 o 
   3   8   9      108.82      104.48      4.32 o 
   4   8   9        0.14        0.50      2.15 o 
   5   8   9        0.96        0.34      1.77 o 
   6   8   9       12.05        9.64      2.39 o 
   7   8   9       22.17       29.63      3.28 o 
   8   8   9        3.62        3.02      3.21 o 
 -13   9   9        4.24       10.75      6.16 o 
 -12   9   9        7.19       13.44      2.90 o 
 -11   9   9      118.68      123.74      8.79 o 
 -10   9   9      308.10      326.71     10.40 o 
  -9   9   9        4.41        6.70      3.20 o 
  -8   9   9       19.20       21.38      3.46 o 
  -7   9   9        3.31        3.88      2.77 o 
  -6   9   9      237.85      196.33      6.97 o 
  -5   9   9       70.28       62.67      3.00 o 
  -4   9   9        0.00       -1.25      1.52 o 
  -3   9   9      318.57      296.96      6.29 o 
  -2   9   9       47.97       34.29      2.38 o 
  -1   9   9       15.28       18.03      2.10 o 
   0   9   9      388.00      358.63      7.30 o 
   1   9   9       99.30       83.45      4.98 o 
   2   9   9        5.02        2.63      2.80 o 
   3   9   9      217.79      227.13      7.08 o 
   4   9   9       99.09       95.67      4.41 o 
   5   9   9       24.38       28.06      3.71 o 
   6   9   9        3.23       -1.40      2.64 o 
   7   9   9       14.73       14.62      2.71 o 
   8   9   9        0.63        1.32      3.00 o 
 -13  10   9       12.19       14.13      6.11 o 
 -12  10   9       48.04       61.79      7.64 o 
 -11  10   9        0.50        5.54      5.00 o 
 -10  10   9        3.03        5.49      4.83 o 
  -9  10   9       43.66       35.48      4.11 o 
  -8  10   9       27.59       26.23      4.53 o 
  -7  10   9        0.68       -0.88      2.55 o 
  -6  10   9        2.87        3.76      2.15 o 
  -5  10   9       64.87       67.73      3.56 o 
  -4  10   9      113.49       98.40      4.14 o 
  -3  10   9       20.06       20.83      2.50 o 
  -2  10   9      258.39      275.00      7.10 o 
  -1  10   9       61.77       57.92      5.40 o 
   0  10   9       21.71       27.55      4.49 o 
   1  10   9      158.30      156.28      5.41 o 
   2  10   9       44.45       50.18      4.21 o 
   3  10   9       27.56       30.56      3.99 o 
   4  10   9        0.15       -0.63      2.45 o 
   5  10   9        6.95        9.53      3.10 o 
   6  10   9        0.07       -2.78      2.78 o 
   7  10   9      115.43      131.45      6.65 o 
   8  10   9       15.32       18.34      5.62 o 
 -13  11   9        3.19        6.80      5.89 o 
 -12  11   9        0.00       -4.80      4.80 o 
 -11  11   9       27.97       36.34     10.44 o 
 -10  11   9       52.77       70.17      6.62 o 
  -9  11   9      137.77      143.42      7.44 o 
  -8  11   9       29.80       41.45      4.27 o 
  -7  11   9        4.88        4.01      2.42 o 
  -6  11   9       14.34       14.09      2.49 o 
  -5  11   9      168.00      132.07      4.93 o 
  -4  11   9       18.29       16.79      2.41 o 
  -3  11   9      116.31      104.27      4.36 o 
  -2  11   9      117.93      109.26      4.43 o 
  -1  11   9       70.16       60.88      3.50 o 
   0  11   9      135.67      139.97      5.13 o 
   1  11   9       12.47       15.91      2.64 o 
   2  11   9       45.96       50.63      3.57 o 
   3  11   9       45.20       53.45      4.72 o 
   4  11   9       24.11       25.83      4.13 o 
   5  11   9        3.75        8.16      3.03 o 
   6  11   9       11.51        8.71      3.63 o 
   7  11   9        0.17       -2.59      3.05 o 
   8  11   9        0.39       -3.90      3.90 o 
 -12  12   9       19.08       22.01      8.07 o 
 -11  12   9       87.17      117.11      9.27 o 
 -10  12   9       45.60       43.49      4.93 o 
  -9  12   9      103.01      123.66      6.49 o 
  -8  12   9       12.43        6.00      2.78 o 
  -7  12   9       22.38       25.62      3.45 o 
  -6  12   9        0.27        0.10      2.10 o 
  -5  12   9       33.02       26.43      2.82 o 
  -4  12   9      160.01      135.69      5.04 o 
  -3  12   9       14.73       14.11      2.50 o 
  -2  12   9      156.58      137.12      6.35 o 
  -1  12   9      101.79      115.41      4.70 o 
   0  12   9      475.97      464.39     10.32 o 
   1  12   9      100.39       88.69      4.25 o 
   2  12   9      159.14      164.25      6.64 o 
   3  12   9      280.47      297.78     12.52 o 
   4  12   9        0.00        0.91      2.51 o 
   5  12   9       42.50       60.55      5.34 o 
   6  12   9        0.79        2.00      3.19 o 
   7  12   9        3.25       -2.91      3.19 o 
 -12  13   9       13.14       12.49      6.17 o 
 -11  13   9       52.70       50.10      5.50 o 
 -10  13   9       25.28       26.06      3.85 o 
  -9  13   9       31.72       40.02      3.97 o 
  -8  13   9        5.84        4.73      2.83 o 
  -7  13   9       23.89       36.85      3.45 o 
  -6  13   9        0.19       -0.68      2.36 o 
  -5  13   9       30.31       36.47      4.47 o 
  -4  13   9      167.90      162.01      5.58 o 
  -3  13   9       74.34       62.05      3.65 o 
  -2  13   9       12.90       13.38      2.52 o 
  -1  13   9      126.38      111.92      4.69 o 
   0  13   9      147.34      122.57      4.87 o 
   1  13   9       10.69        9.10      2.59 o 
   2  13   9       60.20       79.76      4.65 o 
   3  13   9       61.21       66.37      4.25 o 
   4  13   9       42.88       40.55      3.72 o 
   5  13   9        1.19       -2.38      2.76 o 
   6  13   9       27.20       21.04      3.67 o 
   7  13   9        0.16        0.69      3.17 o 
 -12  14   9       17.30       12.14      4.77 o 
 -11  14   9       29.93       35.67      7.62 o 
 -10  14   9       24.21       25.38      3.84 o 
  -9  14   9       21.79       27.52      3.81 o 
  -8  14   9       20.60       24.55      3.42 o 
  -7  14   9       11.92       18.59      3.20 o 
  -6  14   9        2.95       -0.15      2.40 o 
  -5  14   9        0.26       -0.82      2.37 o 
  -4  14   9       52.45       46.62      3.38 o 
  -3  14   9        0.26        2.36      2.30 o 
  -2  14   9        1.40        2.53      2.33 o 
  -1  14   9       70.19       45.04      3.35 o 
   0  14   9       17.51       22.37      3.22 o 
   1  14   9       22.11       24.50      3.09 o 
   2  14   9       50.46       45.84      3.64 o 
   3  14   9       22.27       17.86      4.11 o 
   4  14   9       69.89       83.42      4.96 o 
   5  14   9       86.79       99.46      5.24 o 
   6  14   9       14.20       17.14      6.32 o 
   7  14   9        0.05       -0.32      3.57 o 
 -11  15   9        4.54        0.23      8.54 o 
 -10  15   9       35.19       44.88      4.44 o 
  -9  15   9       35.27       35.28      3.98 o 
  -8  15   9      279.43      300.85      8.52 o 
  -7  15   9       33.52       39.80      3.70 o 
  -6  15   9       18.25       15.36      3.64 o 
  -5  15   9        0.35       -2.23      2.23 o 
  -4  15   9        6.17       11.26      2.67 o 
  -3  15   9        9.41       13.56      3.20 o 
  -2  15   9       65.41       55.87      3.63 o 
  -1  15   9        0.05       -2.09      2.09 o 
   0  15   9      155.94      162.29      5.84 o 
   1  15   9        1.34       -0.72      2.04 o 
   2  15   9        0.13        2.24      2.19 o 
   3  15   9       13.82        8.60      3.21 o 
   4  15   9        0.07        5.31      2.89 o 
   5  15   9        6.03        8.88      3.12 o 
   6  15   9       50.98       56.16      5.97 o 
 -11  16   9        0.48        6.02      5.87 o 
 -10  16   9       13.00       19.29      4.38 o 
  -9  16   9        6.46        2.29      3.50 o 
  -8  16   9       99.44      118.59      9.43 o 
  -7  16   9        1.66       -1.61      2.75 o 
  -6  16   9        0.02        0.65      2.58 o 
  -5  16   9        8.77       11.59      2.74 o 
  -4  16   9      136.27      126.85      5.21 o 
  -3  16   9      143.02      137.23      5.33 o 
  -2  16   9      117.28      115.12      4.96 o 
  -1  16   9        5.02        3.59      2.18 o 
   0  16   9        4.16        7.17      2.24 o 
   1  16   9        7.67        4.62      2.20 o 
   2  16   9        0.41       -0.43      2.20 o 
   3  16   9       14.22       12.53      2.67 o 
   4  16   9        0.28        1.33      2.72 o 
   5  16   9      123.59      127.23      5.56 o 
   6  16   9       12.63       11.57      3.19 o 
 -11  17   9       10.81        3.73      4.75 o 
 -10  17   9        0.37        0.21      4.09 o 
  -9  17   9        0.03       -1.17      3.46 o 
  -8  17   9       25.73       26.48      4.13 o 
  -7  17   9      128.69      128.56      6.39 o 
  -6  17   9        4.66        5.41      2.87 o 
  -5  17   9        8.09        9.33      2.79 o 
  -4  17   9        1.64       -0.73      3.72 o 
  -3  17   9        3.02        0.25      2.50 o 
  -2  17   9        0.18       -0.32      2.05 o 
  -1  17   9       21.20       21.73      4.15 o 
   0  17   9        0.15       -2.02      2.02 o 
   1  17   9        1.50        2.37      2.22 o 
   2  17   9       29.64       31.35      3.17 o 
   3  17   9       39.19       40.23      4.72 o 
   4  17   9       70.73       74.62      4.22 o 
   5  17   9       55.72       53.64      3.92 o 
   6  17   9        2.44       -1.25      2.86 o 
 -10  18   9       10.95        7.19      3.83 o 
  -9  18   9        8.09        7.50      3.71 o 
  -8  18   9        5.92        7.66      3.60 o 
  -7  18   9        0.02        3.79      5.86 o 
  -6  18   9       28.04       30.29      3.95 o 
  -5  18   9        1.12        0.85      2.97 o 
  -4  18   9       29.49       28.75      3.58 o 
  -3  18   9        4.18        4.16      2.27 o 
  -2  18   9        2.36        3.06      2.34 o 
  -1  18   9       22.82       24.79      2.84 o 
   0  18   9        5.96        9.06      2.47 o 
   1  18   9       19.40       20.61      2.83 o 
   2  18   9        0.50        1.58      2.42 o 
   3  18   9        2.24        1.24      2.43 o 
   4  18   9        5.41        5.17      2.59 o 
   5  18   9       20.35       19.64      2.97 o 
 -10  19   9        2.99        0.19      6.32 o 
  -9  19   9        1.14        0.51      2.95 o 
  -8  19   9        0.01       -2.04      3.32 o 
  -7  19   9       67.41       76.67      6.60 o 
  -6  19   9       63.46       57.12      4.36 o 
  -5  19   9        8.29       10.37      3.11 o 
  -4  19   9       11.41       12.38      2.52 o 
  -3  19   9        4.29        1.56      2.18 o 
  -2  19   9        0.47       -0.13      2.83 o 
  -1  19   9        0.01        2.57      2.82 o 
   0  19   9        6.67        5.05      2.24 o 
   1  19   9       21.68       23.40      2.67 o 
   2  19   9        0.02       -0.54      2.13 o 
   3  19   9        2.15       -1.00      2.11 o 
   4  19   9       41.53       42.50      2.85 o 
   5  19   9        3.60        6.74      7.41 o 
  -9  20   9       26.87       23.32      5.89 o 
  -8  20   9        4.64        2.11      4.90 o 
  -7  20   9        0.89        0.37      4.74 o 
  -6  20   9        5.82        7.63      4.63 o 
  -5  20   9        3.62        0.93      4.41 o 
  -4  20   9        0.02       -1.04      2.28 o 
  -3  20   9        0.17       -1.38      3.49 o 
  -2  20   9        0.66       -2.31      2.31 o 
  -1  20   9       55.64       51.72      6.09 o 
   0  20   9        1.49       -0.72      2.23 o 
   1  20   9        6.35        7.98      4.65 o 
   2  20   9        9.75        9.02      4.89 o 
   3  20   9       19.81       26.30      5.99 o 
   4  20   9        6.09        6.78      6.74 o 
  -8  21   9       58.76       76.95      7.68 o 
  -7  21   9        3.56        8.65      4.88 o 
  -6  21   9       38.34       47.77     10.42 o 
  -5  21   9        3.25        5.14      4.58 o 
  -4  21   9       14.08        8.36      4.83 o 
  -3  21   9        9.27       -1.19      4.26 o 
  -2  21   9        0.28       -1.48      5.83 o 
  -1  21   9        0.92       -1.83      4.37 o 
   0  21   9       15.39        7.77      6.68 o 
   1  21   9        8.45       19.01      6.72 o 
   2  21   9        3.06        1.41      6.30 o 
   3  21   9        1.78        0.58      4.97 o 
  -8  22   9        0.09        1.54      5.13 o 
  -7  22   9        4.37       -1.50      4.71 o 
  -6  22   9        5.01        5.16      4.97 o 
  -5  22   9       13.78        9.28      4.88 o 
  -4  22   9        7.31        7.20      4.49 o 
  -3  22   9        1.16        5.76      4.40 o 
  -2  22   9        6.78        1.06      4.48 o 
  -1  22   9        2.94       -0.99      4.84 o 
   0  22   9        7.45       11.45      4.80 o 
   1  22   9        8.48       15.15      5.24 o 
   2  22   9       20.65       21.10      5.82 o 
   3  22   9        0.77       13.75      6.86 o 
  -7  23   9        4.04        6.96      5.15 o 
  -6  23   9        3.63        7.49      5.10 o 
  -5  23   9       26.17       29.27      5.99 o 
  -4  23   9       16.35       21.44      6.82 o 
  -3  23   9        0.48        9.24     14.45 o 
  -2  23   9       33.84       34.89      6.06 o 
  -1  23   9        5.64        2.56      4.72 o 
   0  23   9        8.20        6.32      5.04 o 
   1  23   9        2.64        2.64      4.72 o 
   2  23   9        1.74        5.95      6.42 o 
  -5  24   9        7.08        7.57      4.74 o 
  -4  24   9        5.03        2.45      5.73 o 
  -3  24   9       21.45       42.43      6.35 o 
  -2  24   9       26.45       32.57      5.99 o 
  -1  24   9        9.62        8.05      5.10 o 
   0  24   9        2.05        3.84      5.83 o 
  -3  25   9       25.89       48.40      8.17 o 
  -2  25   9        3.07        8.01      6.22 o 
 -14   0  10       12.58       12.21      7.02 o 
 -13   0  10       11.43       18.95      6.78 o 
 -12   0  10       11.09        7.93      5.63 o 
 -11   0  10      236.34      212.86     13.60 o 
 -10   0  10      179.21      195.30     12.37 o 
  -9   0  10      194.55      192.44     11.57 o 
  -8   0  10       11.74       12.68      4.44 o 
  -7   0  10       19.20       15.86      4.24 o 
  -6   0  10        2.51        1.82      3.05 o 
  -5   0  10      151.65      161.36      5.32 o 
  -4   0  10      293.87      284.01      8.29 o 
  -3   0  10     1150.27     1104.63     18.64 o 
  -2   0  10       84.23       73.33      2.98 o 
  -1   0  10     1131.38     1047.41     38.07 o 
   0   0  10      583.44      606.37     16.04 o 
   1   0  10      288.78      282.45     20.71 o 
   2   0  10       86.49       84.79      5.38 o 
   3   0  10       28.60       18.15      3.65 o 
   4   0  10      130.31      121.43      7.26 o 
   5   0  10      145.62      175.37      9.13 o 
   6   0  10        3.44        7.66      4.47 o 
   7   0  10        2.99        1.33      4.66 o 
   8   0  10       36.99       53.75      8.92 o 
 -14   1  10        5.33        2.67      6.54 o 
 -13   1  10        0.99       -5.35      8.30 o 
 -12   1  10       10.99       10.07      4.07 o 
 -11   1  10       26.03       25.47      4.38 o 
 -10   1  10        5.07        8.13      3.96 o 
  -9   1  10       10.49        9.68      3.13 o 
  -8   1  10      324.29      308.40     13.64 o 
  -7   1  10       45.48       39.57      3.74 o 
  -6   1  10        0.10       -1.27      2.14 o 
  -5   1  10      526.47      523.39      9.88 o 
  -4   1  10     1087.72     1035.69     15.71 o 
  -3   1  10      929.51      919.91     14.24 o 
  -2   1  10      387.70      373.54      5.63 o 
  -1   1  10      214.69      216.55      4.08 o 
   0   1  10      244.39      236.41      4.60 o 
   1   1  10      183.45      192.48      5.40 o 
   2   1  10      132.04      123.25      4.61 o 
   3   1  10        0.27       -0.77      1.93 o 
   4   1  10       53.62       42.29      3.46 o 
   5   1  10       23.18       26.17      3.56 o 
   6   1  10       60.18       56.20      5.94 o 
   7   1  10        7.96        7.04      3.40 o 
   8   1  10       28.39       29.43      5.68 o 
 -14   2  10        0.08       -1.55      6.14 o 
 -13   2  10        0.99        2.31      3.93 o 
 -12   2  10        2.05        1.94      3.71 o 
 -11   2  10        0.00        0.14      1.77 o 
 -10   2  10       58.14       64.06      2.53 o 
  -9   2  10        0.39        0.71      1.19 o 
  -8   2  10       68.05       70.71      4.84 o 
  -7   2  10       72.77       71.59      3.27 o 
  -6   2  10        5.06        7.63      1.63 o 
  -5   2  10      251.61      244.90      4.31 o 
  -4   2  10      119.79      118.57      3.76 o 
  -3   2  10      103.57      101.03      3.42 o 
  -2   2  10     1246.70     1229.55     16.62 o 
  -1   2  10      337.70      329.32      5.30 o 
   0   2  10       58.97       57.36      3.16 o 
   1   2  10        0.12       -1.39      1.39 o 
   2   2  10        0.27        0.41      1.89 o 
   3   2  10        4.71        5.61      2.18 o 
   4   2  10       19.98       21.63      2.88 o 
   5   2  10        3.02        1.48      2.58 o 
   6   2  10        0.59       -1.78      2.94 o 
   7   2  10       22.00       23.49      3.82 o 
   8   2  10       24.94       20.86      5.13 o 
 -13   3  10       22.12       19.67      3.26 o 
 -12   3  10       89.03       90.65      3.47 o 
 -11   3  10        1.24        0.03      1.64 o 
 -10   3  10       26.18       27.51      3.05 o 
  -9   3  10        0.00        2.73      1.90 o 
  -8   3  10      113.02      124.77      4.20 o 
  -7   3  10       10.62       14.68      1.88 o 
  -6   3  10      814.37      750.82     10.70 o 
  -5   3  10      353.87      359.72      5.86 o 
  -4   3  10       30.04       30.39      1.56 o 
  -3   3  10       95.29       89.19      2.45 o 
  -2   3  10      532.47      529.68      8.38 o 
  -1   3  10       88.10       80.00      2.42 o 
   0   3  10     1293.24     1267.06     16.05 o 
   1   3  10      517.22      480.49      7.60 o 
   2   3  10       45.17       35.31      2.52 o 
   3   3  10        2.18        1.34      2.07 o 
   4   3  10        1.10        0.55      2.27 o 
   5   3  10        0.16        2.69      2.55 o 
   6   3  10        5.75        3.27      3.04 o 
   7   3  10       12.53       15.05      5.61 o 
   8   3  10       28.85       42.00      5.91 o 
 -13   4  10        0.94        0.88      1.97 o 
 -12   4  10        0.09        4.67      3.22 o 
 -11   4  10        0.75        1.13      1.80 o 
 -10   4  10        3.25        4.64      2.17 o 
  -9   4  10       36.48       29.94      3.73 o 
  -8   4  10        6.47        8.36      1.94 o 
  -7   4  10      493.02      503.40      7.85 o 
  -6   4  10      175.10      202.13      4.00 o 
  -5   4  10       99.27       99.73      2.62 o 
  -4   4  10      213.29      219.81      4.70 o 
  -3   4  10      116.81       97.87      2.76 o 
  -2   4  10       84.11       94.43      3.57 o 
  -1   4  10       54.76       68.52      3.28 o 
   0   4  10        0.15        1.74      1.33 o 
   1   4  10        9.94        2.76      1.65 o 
   2   4  10        0.20       -1.40      1.40 o 
   3   4  10       31.90       28.55      2.31 o 
   4   4  10        0.23       -0.66      2.11 o 
   5   4  10       11.38       12.45      2.85 o 
   6   4  10        7.41        6.58      3.10 o 
   7   4  10       26.57       32.04      4.17 o 
   8   4  10       33.77       36.09      7.75 o 
 -13   5  10       29.62       35.48      2.98 o 
 -12   5  10        1.58       -1.97      1.97 o 
 -11   5  10        9.15        2.04      2.40 o 
 -10   5  10       25.50       16.41      2.48 o 
  -9   5  10       18.55       18.24      2.75 o 
  -8   5  10        4.80        3.04      1.79 o 
  -7   5  10      137.41      127.18      3.14 o 
  -6   5  10       11.13       14.64      1.45 o 
  -5   5  10       30.76       42.30      2.60 o 
  -4   5  10       31.32       23.53      2.16 o 
  -3   5  10        0.04        0.36      1.55 o 
  -2   5  10        4.81        5.74      2.30 o 
  -1   5  10     1048.89      959.78     16.74 o 
   0   5  10      115.36      134.74      8.41 o 
   1   5  10       15.32        7.64      1.28 o 
   2   5  10       23.56       28.10      1.74 o 
   3   5  10        0.43       -1.54      1.54 o 
   4   5  10       19.94       18.74      2.47 o 
   5   5  10        1.94        0.50      2.43 o 
   6   5  10       31.60       33.26      3.80 o 
   7   5  10      185.15      208.53      7.83 o 
   8   5  10        4.60       14.08      4.93 o 
 -13   6  10        2.22        4.00      3.34 o 
 -12   6  10        0.83       -1.65      2.53 o 
 -11   6  10        6.01        9.81      2.49 o 
 -10   6  10        4.51        5.25      3.11 o 
  -9   6  10       31.98       36.05      2.63 o 
  -8   6  10       22.70       17.41      2.41 o 
  -7   6  10       90.07       73.66      5.73 o 
  -6   6  10       53.47       56.68      3.05 o 
  -5   6  10      207.21      178.79      8.42 o 
  -4   6  10       22.30       28.86      2.38 o 
  -3   6  10        7.77        2.97      1.72 o 
  -2   6  10       73.04       61.76      3.13 o 
  -1   6  10       15.98       17.95      2.31 o 
   0   6  10     1155.46     1087.91     18.97 o 
   1   6  10      163.15      166.56      5.69 o 
   2   6  10        0.19        1.31      2.00 o 
   3   6  10        0.89        1.01      1.49 o 
   4   6  10       29.18       33.56      2.52 o 
   5   6  10       61.85       57.07      3.53 o 
   6   6  10       78.94       84.88      4.76 o 
   7   6  10       54.30       69.10      4.89 o 
   8   6  10       28.73       28.51      5.16 o 
 -13   7  10        2.23        6.42      3.57 o 
 -12   7  10        3.20        3.34      2.99 o 
 -11   7  10       24.29       29.72      3.43 o 
 -10   7  10       12.62       14.55      2.26 o 
  -9   7  10        2.67        2.35      2.65 o 
  -8   7  10      365.43      369.05      8.52 o 
  -7   7  10       29.47       32.93      3.02 o 
  -6   7  10      187.33      164.16      5.15 o 
  -5   7  10        0.13       -0.67      1.96 o 
  -4   7  10       22.56       22.63      2.43 o 
  -3   7  10       70.25       58.06      3.11 o 
  -2   7  10      337.73      310.47      7.29 o 
  -1   7  10       78.04       67.66      3.44 o 
   0   7  10       44.45       49.62      3.19 o 
   1   7  10      356.79      359.57      8.48 o 
   2   7  10        0.17        0.54      2.06 o 
   3   7  10       23.14       31.03      3.06 o 
   4   7  10       69.73       67.74      4.13 o 
   5   7  10        6.91        6.19      2.19 o 
   6   7  10       11.12       16.17      2.81 o 
   7   7  10      105.88      117.74      5.81 o 
 -13   8  10       11.22       16.76      4.00 o 
 -12   8  10       16.99       19.94      5.81 o 
 -11   8  10        3.71        5.01      9.35 o 
 -10   8  10       11.79       14.54      4.92 o 
  -9   8  10      110.35      108.05      7.71 o 
  -8   8  10       20.70       25.69      2.82 o 
  -7   8  10      126.11      123.01      4.68 o 
  -6   8  10      139.86      107.30      4.35 o 
  -5   8  10      146.45      128.31      4.66 o 
  -4   8  10       54.15       42.33      2.84 o 
  -3   8  10      359.10      318.06      7.53 o 
  -2   8  10      602.50      546.34     11.04 o 
  -1   8  10       80.44       65.98      4.84 o 
   0   8  10        8.34        8.00      2.29 o 
   1   8  10       92.57      102.77      4.49 o 
   2   8  10       35.12       37.31      4.10 o 
   3   8  10       37.09       40.56      3.24 o 
   4   8  10        4.21        6.06      2.63 o 
   5   8  10        6.23        4.89      2.57 o 
   6   8  10       40.31       36.55      5.01 o 
   7   8  10       12.46       19.07      3.65 o 
 -13   9  10       16.01       14.01      8.72 o 
 -12   9  10       22.26       25.00     12.51 o 
 -11   9  10        4.78        9.19      5.28 o 
 -10   9  10        4.50        8.64      6.24 o 
  -9   9  10       65.71       70.20      7.69 o 
  -8   9  10       55.55       59.87      8.50 o 
  -7   9  10       46.33       39.03      3.95 o 
  -6   9  10        1.76        2.63      2.07 o 
  -5   9  10       17.19       20.15      3.10 o 
  -4   9  10        2.70        2.65      1.92 o 
  -3   9  10        0.70       -0.59      1.89 o 
  -2   9  10      915.08      828.26     15.36 o 
  -1   9  10      208.01      183.58      6.01 o 
   0   9  10       89.80      106.99      4.58 o 
   1   9  10      159.41      178.61      7.18 o 
   2   9  10       67.46       82.14      5.26 o 
   3   9  10        0.58        1.55      3.08 o 
   4   9  10        0.04        1.54      2.75 o 
   5   9  10       11.62       12.75      2.87 o 
   6   9  10        2.80        0.62      3.07 o 
   7   9  10       49.06       56.88      4.78 o 
 -13  10  10        1.54        4.76      9.04 o 
 -12  10  10        9.94        8.52      6.08 o 
 -11  10  10       24.78       19.53      5.83 o 
 -10  10  10      106.94      115.38      8.37 o 
  -9  10  10       55.52       60.53      5.00 o 
  -8  10  10        1.76        1.73      2.90 o 
  -7  10  10       18.06       13.79      3.14 o 
  -6  10  10       19.42       13.76      3.03 o 
  -5  10  10        3.69        3.44      2.53 o 
  -4  10  10        0.54       -1.89      2.24 o 
  -3  10  10        0.30        0.35      2.67 o 
  -2  10  10      467.03      438.44     11.71 o 
  -1  10  10       20.61       18.24      3.26 o 
   0  10  10        0.02       -0.54      2.67 o 
   1  10  10       48.11       66.34      8.02 o 
   2  10  10        1.08        1.15      2.94 o 
   3  10  10      131.42      128.81     10.72 o 
   4  10  10        6.17        2.86      3.54 o 
   5  10  10       11.60       13.38      4.37 o 
   6  10  10        7.73       -0.44      2.99 o 
   7  10  10       17.87       16.54      4.91 o 
 -12  11  10        2.00        7.50      5.79 o 
 -11  11  10      176.55      196.90     11.62 o 
 -10  11  10       74.60       56.94      7.15 o 
  -9  11  10       25.29       20.97      4.04 o 
  -8  11  10        9.64       12.05      3.33 o 
  -7  11  10        1.19        1.46      2.85 o 
  -6  11  10       44.27       41.35      4.21 o 
  -5  11  10       17.72       17.71      3.27 o 
  -4  11  10        2.45        4.52      2.65 o 
  -3  11  10       18.00       14.71      3.06 o 
  -2  11  10       56.21       54.23      4.29 o 
  -1  11  10        0.62        7.07      2.89 o 
   0  11  10       33.51       27.84      3.71 o 
   1  11  10      176.25      179.57      7.46 o 
   2  11  10        0.01       -2.85      2.85 o 
   3  11  10        1.87       -0.34      3.08 o 
   4  11  10       60.08       64.76      5.49 o 
   5  11  10       16.63       18.39      5.74 o 
   6  11  10       20.30       19.09      3.71 o 
   7  11  10       35.51       41.38      5.80 o 
 -12  12  10        2.65       -1.90     11.44 o 
 -11  12  10       89.87      105.98     14.65 o 
 -10  12  10       51.73       51.69      7.04 o 
  -9  12  10      112.49      108.78      8.01 o 
  -8  12  10        3.45        1.39      4.27 o 
  -7  12  10        7.62        6.12      3.15 o 
  -6  12  10        7.22        6.23      2.94 o 
  -5  12  10        5.14        7.48      2.45 o 
  -4  12  10      225.48      207.71      6.38 o 
  -3  12  10       36.88       31.84      3.12 o 
  -2  12  10        3.47        4.15      2.30 o 
  -1  12  10      123.05      104.23      6.44 o 
   0  12  10        2.72        3.01      2.83 o 
   1  12  10       46.99       55.36      4.75 o 
   2  12  10       50.33       51.79      4.74 o 
   3  12  10        0.04        3.44      3.43 o 
   4  12  10       68.68       81.37      6.16 o 
   5  12  10        9.99       13.49      4.04 o 
   6  12  10        4.96        3.07      4.02 o 
 -12  13  10       13.28        4.49      5.51 o 
 -11  13  10       75.45       75.24      9.49 o 
 -10  13  10        0.55       10.70      5.49 o 
  -9  13  10        6.02       12.23      4.07 o 
  -8  13  10       37.21       53.57      4.82 o 
  -7  13  10       21.60       24.95      3.29 o 
  -6  13  10        3.06        4.00      2.72 o 
  -5  13  10       93.32       85.18      4.50 o 
  -4  13  10      101.33      100.83      4.68 o 
  -3  13  10        1.17        1.02      2.28 o 
  -2  13  10       39.43       36.11      3.22 o 
  -1  13  10        0.07        1.18      2.30 o 
   0  13  10       27.26       18.32      2.96 o 
   1  13  10       63.05       73.00      4.27 o 
   2  13  10        2.47        4.51      3.38 o 
   3  13  10       28.63       39.75      4.77 o 
   4  13  10       46.34       38.13      4.99 o 
   5  13  10        0.04        2.05      3.85 o 
   6  13  10       11.19       27.42      5.79 o 
 -11  14  10        2.03       -1.24      6.16 o 
 -10  14  10       69.59       68.98      5.78 o 
  -9  14  10       78.30       93.61      5.31 o 
  -8  14  10        0.00        2.85      3.10 o 
  -7  14  10        3.87        2.33      2.82 o 
  -6  14  10       27.57       35.67      3.45 o 
  -5  14  10      201.05      206.06      6.58 o 
  -4  14  10        0.41        3.04      2.69 o 
  -3  14  10       39.27       41.06      3.51 o 
  -2  14  10       17.68       21.45      2.97 o 
  -1  14  10        4.99        0.47      2.61 o 
   0  14  10       19.10       22.66      3.17 o 
   1  14  10       29.71       35.99      4.59 o 
   2  14  10        6.08        4.57      4.55 o 
   3  14  10        0.01       -2.60      3.79 o 
   4  14  10       14.86       16.11      3.38 o 
   5  14  10       28.74       28.92      9.07 o 
   6  14  10       45.86       52.12      7.18 o 
 -11  15  10        0.00       -3.32      4.04 o 
 -10  15  10       45.48       44.68      5.59 o 
  -9  15  10       21.51       22.42      3.86 o 
  -8  15  10       31.90       39.93      4.28 o 
  -7  15  10        3.17        6.02      3.06 o 
  -6  15  10        9.92        8.49      2.82 o 
  -5  15  10       18.47       20.04      3.18 o 
  -4  15  10       18.96       20.85      3.07 o 
  -3  15  10       26.04       26.70      3.28 o 
  -2  15  10       26.56       16.21      2.92 o 
  -1  15  10       20.36       24.69      3.14 o 
   0  15  10        8.48        8.28      2.78 o 
   1  15  10        1.29        4.90      2.68 o 
   2  15  10       13.46       10.26      3.10 o 
   3  15  10       37.01       29.01      3.64 o 
   4  15  10        4.23       -0.88      2.95 o 
   5  15  10        0.25       -3.97      3.97 o 
   6  15  10       18.77       20.10      8.68 o 
 -11  16  10        3.14       -2.30      5.02 o 
 -10  16  10        2.38        4.03      3.48 o 
  -9  16  10       46.51       51.31      4.54 o 
  -8  16  10       20.02       20.15      3.72 o 
  -7  16  10       33.72       37.24      5.68 o 
  -6  16  10       22.80       22.57      3.47 o 
  -5  16  10        7.76        8.00      2.92 o 
  -4  16  10        2.60        5.15      2.72 o 
  -3  16  10       20.51       26.01      3.31 o 
  -2  16  10        5.15        6.61      2.69 o 
  -1  16  10       60.15       71.22      6.11 o 
   0  16  10        0.58        1.95      2.61 o 
   1  16  10        9.02       12.22      2.99 o 
   2  16  10        0.33        4.76      2.89 o 
   3  16  10        0.26        5.17      3.51 o 
   4  16  10        2.32        3.26      3.10 o 
   5  16  10        0.99        3.32      3.55 o 
 -10  17  10        0.11        3.82      3.95 o 
  -9  17  10        0.53       -0.03      3.68 o 
  -8  17  10       12.49       23.03      4.14 o 
  -7  17  10      187.11      204.41      8.87 o 
  -6  17  10       24.99       20.21      3.76 o 
  -5  17  10       60.36       66.88      4.37 o 
  -4  17  10       69.31       69.88      4.35 o 
  -3  17  10        3.40        0.50      2.80 o 
  -2  17  10        0.37       -0.77      2.15 o 
  -1  17  10        1.42        0.60      2.23 o 
   0  17  10       25.95       25.88      2.88 o 
   1  17  10        0.00       -0.41      2.37 o 
   2  17  10       33.46       32.64      3.22 o 
   3  17  10       38.19       42.94      3.97 o 
   4  17  10        1.24       -3.13      3.13 o 
   5  17  10       18.83       19.69      6.64 o 
 -10  18  10        6.02        6.92      4.06 o 
  -9  18  10        1.80        2.05      3.70 o 
  -8  18  10       28.04       30.35      7.98 o 
  -7  18  10        6.92        7.82      3.98 o 
  -6  18  10       20.24       17.73      5.62 o 
  -5  18  10        0.18        0.85      3.20 o 
  -4  18  10       65.52       49.16      4.51 o 
  -3  18  10        0.70        1.02      2.46 o 
  -2  18  10        8.41       14.00      2.84 o 
  -1  18  10       11.19       15.61      2.86 o 
   0  18  10       12.81       15.33      3.97 o 
   1  18  10        4.25        7.13      2.72 o 
   2  18  10        0.82       -0.64      2.61 o 
   3  18  10        1.73        2.10      2.75 o 
   4  18  10        3.92        1.06      4.44 o 
  -9  19  10        6.61        5.81      3.66 o 
  -8  19  10        1.15       -1.69      3.39 o 
  -7  19  10       19.41       15.00      3.76 o 
  -6  19  10       10.69       13.02      3.68 o 
  -5  19  10        6.15        5.92      3.34 o 
  -4  19  10        2.28        8.14      2.70 o 
  -3  19  10       10.55       12.77      2.81 o 
  -2  19  10        7.10        3.69      2.54 o 
  -1  19  10        0.00       -1.93      2.45 o 
   0  19  10        2.88        3.13      2.56 o 
   1  19  10        5.76        7.78      2.74 o 
   2  19  10        4.40        5.22      2.68 o 
   3  19  10       16.10       15.50      2.97 o 
   4  19  10        2.62        6.59      3.57 o 
  -8  20  10        0.57       -2.96      2.96 o 
  -7  20  10        0.03       -1.87      3.00 o 
  -6  20  10       16.02       18.41      4.00 o 
  -5  20  10       56.87       63.39      3.60 o 
  -4  20  10       12.79       10.59      2.61 o 
  -3  20  10        0.58       -2.49      2.49 o 
  -2  20  10        1.67        4.34      2.40 o 
  -1  20  10       11.01        4.08      2.37 o 
   0  20  10        0.41       -0.99      2.32 o 
   1  20  10       43.08       36.47      3.02 o 
   2  20  10       43.23       47.98      3.09 o 
   3  20  10        5.23        8.68      3.11 o 
  -8  21  10        7.41        9.14      6.14 o 
  -7  21  10        9.04        7.66      5.28 o 
  -6  21  10        3.21        3.62      6.16 o 
  -5  21  10        5.43        0.06      5.91 o 
  -4  21  10       55.03       68.57      7.16 o 
  -3  21  10       19.00       34.63     11.97 o 
  -2  21  10       12.82       13.97      6.40 o 
  -1  21  10        4.54       -0.47      4.48 o 
   0  21  10       30.10       27.43      6.09 o 
   1  21  10        4.99       14.44      5.37 o 
   2  21  10        9.51        9.20      7.02 o 
  -7  22  10        0.40        4.03      4.99 o 
  -6  22  10        8.08        8.30      5.26 o 
  -5  22  10        0.09       -4.55      4.55 o 
  -4  22  10       18.50       30.80      6.11 o 
  -3  22  10       12.45       14.47      5.51 o 
  -2  22  10        0.02        0.62      4.73 o 
  -1  22  10        0.05       -4.22      4.22 o 
   0  22  10        1.70        2.97      4.87 o 
   1  22  10        0.46        3.13      6.78 o 
  -5  23  10        8.58       18.99      5.80 o 
  -4  23  10       10.08       13.06      5.54 o 
  -3  23  10        0.10       -4.82      4.82 o 
  -2  23  10       19.49       25.25      8.56 o 
  -1  23  10        0.73        3.03      5.23 o 
   0  23  10       14.27       21.01      7.93 o 
  -3  24  10        2.98       -1.11      6.10 o 
 -13   1  11       13.57        8.43      4.27 o 
 -12   1  11        4.22        2.02      7.73 o 
 -11   1  11        9.39        4.19      3.50 o 
 -10   1  11      166.11      159.16      7.99 o 
  -9   1  11       88.81       87.10      7.73 o 
  -8   1  11      223.90      216.29     10.52 o 
  -7   1  11        0.57        0.21      2.56 o 
  -6   1  11       11.12       10.17      2.68 o 
  -5   1  11      262.32      244.09      8.40 o 
  -4   1  11       68.36       73.76      3.43 o 
  -3   1  11       69.75       66.47      3.37 o 
  -2   1  11      264.11      227.76      6.94 o 
  -1   1  11      477.30      463.99      8.14 o 
   0   1  11        3.42        2.45      2.11 o 
   1   1  11       23.19       20.42      2.37 o 
   2   1  11      263.25      244.20      6.71 o 
   3   1  11      123.84      130.74      5.30 o 
   4   1  11      100.10      107.89      5.00 o 
   5   1  11       30.78       27.58      4.35 o 
   6   1  11       39.04       39.96      4.21 o 
   7   1  11       11.59       10.97      3.68 o 
 -13   2  11        3.35        3.60      6.50 o 
 -12   2  11        0.37        1.47      3.69 o 
 -11   2  11       12.26       21.12      4.12 o 
 -10   2  11       37.52       41.05      4.46 o 
  -9   2  11      105.38      122.22      6.56 o 
  -8   2  11      150.47      145.40      6.92 o 
  -7   2  11      153.55      147.98     17.26 o 
  -6   2  11       79.50       72.31      4.62 o 
  -5   2  11        4.70        5.37      3.84 o 
  -4   2  11      223.18      212.54      6.90 o 
  -3   2  11      227.99      206.52      7.17 o 
  -2   2  11        7.75       11.60      1.51 o 
  -1   2  11      134.34      139.82      3.86 o 
   0   2  11      157.17      153.32      4.24 o 
   1   2  11       17.47       16.39      2.51 o 
   2   2  11       71.78       83.11      3.92 o 
   3   2  11        4.52        5.98      2.36 o 
   4   2  11      295.56      317.51     12.58 o 
   5   2  11       39.81       43.42      3.98 o 
   6   2  11        0.21       -2.95      2.95 o 
   7   2  11        0.34       -3.20      3.20 o 
 -13   3  11        1.75       -0.48      3.78 o 
 -12   3  11        6.25        8.03      4.60 o 
 -11   3  11        0.02       -4.58      4.58 o 
 -10   3  11       54.10       48.38      2.74 o 
  -9   3  11        3.52        5.74      3.81 o 
  -8   3  11       27.15       27.47      3.18 o 
  -7   3  11       93.88       96.01      3.46 o 
  -6   3  11       32.60       30.30      2.14 o 
  -5   3  11       68.23       64.48      2.10 o 
  -4   3  11      106.16       91.51      3.87 o 
  -3   3  11       46.93       51.46      2.33 o 
  -2   3  11       48.96       48.35      2.04 o 
  -1   3  11      379.38      379.04      6.31 o 
   0   3  11       85.07       82.40      3.15 o 
   1   3  11      239.03      206.80      5.96 o 
   2   3  11       26.62       26.91      2.69 o 
   3   3  11       11.36       20.21      2.73 o 
   4   3  11        4.16        2.26      3.43 o 
   5   3  11      129.62      144.37      6.08 o 
   6   3  11       11.57        8.15      3.25 o 
   7   3  11        2.22        2.16      3.39 o 
 -13   4  11        6.22        8.76      4.06 o 
 -12   4  11        6.91        7.15      1.74 o 
 -11   4  11        5.78        2.11      1.64 o 
 -10   4  11        2.24        2.68      2.26 o 
  -9   4  11       21.99       18.18      2.27 o 
  -8   4  11       11.46       12.95      2.01 o 
  -7   4  11      381.75      342.20      7.97 o 
  -6   4  11       46.69       44.16      1.79 o 
  -5   4  11      337.30      336.24      5.50 o 
  -4   4  11      174.10      171.72      4.74 o 
  -3   4  11      316.06      283.93      6.47 o 
  -2   4  11       25.79       31.76      2.54 o 
  -1   4  11      359.69      376.73      7.16 o 
   0   4  11       98.37       91.78      3.09 o 
   1   4  11        3.78        4.96      1.69 o 
   2   4  11       62.05       59.59      3.01 o 
   3   4  11        0.29       -1.95      1.95 o 
   4   4  11       68.76       76.91      4.32 o 
   5   4  11        0.03       -0.18      2.74 o 
   6   4  11       14.23       13.84      3.38 o 
   7   4  11        0.51        1.34      3.30 o 
 -13   5  11       15.10       20.20      3.11 o 
 -12   5  11        0.58       -0.24      2.65 o 
 -11   5  11       28.78       25.77      2.89 o 
 -10   5  11        8.08        5.57      2.24 o 
  -9   5  11        1.46        0.97      1.80 o 
  -8   5  11      201.89      179.79      4.96 o 
  -7   5  11       56.92       58.27      4.22 o 
  -6   5  11       26.97       18.42      2.16 o 
  -5   5  11      359.94      334.70      7.42 o 
  -4   5  11      349.49      316.39      7.18 o 
  -3   5  11      263.81      232.57      5.90 o 
  -2   5  11       15.08        8.62      1.99 o 
  -1   5  11      565.46      510.69     12.70 o 
   0   5  11       11.53        7.22      2.94 o 
   1   5  11      199.01      196.85      6.38 o 
   2   5  11        0.00        2.73      1.46 o 
   3   5  11       12.57       13.61      2.67 o 
   4   5  11        2.09       -0.12      2.27 o 
   5   5  11      130.32      150.02      5.93 o 
   6   5  11        2.76        2.99      3.09 o 
   7   5  11       53.99       60.37      7.20 o 
 -13   6  11       15.90       14.01      3.40 o 
 -12   6  11       44.40       45.58      3.52 o 
 -11   6  11       16.10       12.92      2.53 o 
 -10   6  11        7.99        4.32      2.04 o 
  -9   6  11        0.70        1.22      1.48 o 
  -8   6  11       68.71       78.23      4.53 o 
  -7   6  11       22.88       18.25      3.37 o 
  -6   6  11       39.69       36.81      2.67 o 
  -5   6  11       19.61       21.20      2.33 o 
  -4   6  11       33.42       42.04      3.66 o 
  -3   6  11        0.95       -0.03      1.76 o 
  -2   6  11       96.53       89.17      4.89 o 
  -1   6  11      212.74      217.03      7.06 o 
   0   6  11        8.52        6.19      2.97 o 
   1   6  11       13.74       10.99      2.62 o 
   2   6  11        6.76        3.89      1.97 o 
   3   6  11        8.86        5.12      2.27 o 
   4   6  11        0.02       -2.14      2.14 o 
   5   6  11        5.35        2.68      2.59 o 
   6   6  11        1.24        3.39      2.79 o 
   7   6  11        0.29       -0.36      3.48 o 
 -13   7  11        0.47       -0.24      2.03 o 
 -12   7  11       30.74       33.65      3.14 o 
 -11   7  11        2.13        8.84      3.76 o 
 -10   7  11       49.75       53.77      4.38 o 
  -9   7  11        2.21        3.07      2.71 o 
  -8   7  11       21.05       14.30      3.00 o 
  -7   7  11       22.64       21.87      3.66 o 
  -6   7  11       34.06       35.86      2.81 o 
  -5   7  11       71.03       63.65      3.33 o 
  -4   7  11      165.89      164.47      5.20 o 
  -3   7  11       21.80       20.37      2.44 o 
  -2   7  11      100.08      114.00      5.99 o 
  -1   7  11        2.72        3.09      2.03 o 
   0   7  11       11.79       15.03      2.46 o 
   1   7  11       73.39       65.69      4.77 o 
   2   7  11        0.01       -0.76      2.43 o 
   3   7  11        0.28        0.39      2.06 o 
   4   7  11        0.65       -1.42      2.27 o 
   5   7  11       11.36        6.27      3.95 o 
   6   7  11        0.03        2.09      2.46 o 
   7   7  11       23.15       17.26      6.46 o 
 -13   8  11        2.43       -6.10      7.25 o 
 -12   8  11        1.01        4.64      7.21 o 
 -11   8  11       45.41       59.84     21.54 o 
 -10   8  11       47.81       59.68      6.83 o 
  -9   8  11       16.25       17.37      3.28 o 
  -8   8  11       52.13       61.79      4.39 o 
  -7   8  11      101.93       98.88      4.34 o 
  -6   8  11        0.09       -0.54      2.04 o 
  -5   8  11       38.22       29.75      2.74 o 
  -4   8  11        4.87        5.51      2.95 o 
  -3   8  11       75.63       74.88      3.67 o 
  -2   8  11      287.39      285.72      7.28 o 
  -1   8  11       54.20       50.45      3.25 o 
   0   8  11      128.29      102.25      4.43 o 
   1   8  11       69.58       74.56      5.05 o 
   2   8  11       52.48       46.83      4.49 o 
   3   8  11       70.98       76.95      6.17 o 
   4   8  11        0.18       -1.35      2.36 o 
   5   8  11       15.01       18.20      3.47 o 
   6   8  11        1.04        4.46      4.39 o 
 -12   9  11       12.31       11.83      5.88 o 
 -11   9  11       45.20       67.17      7.64 o 
 -10   9  11        0.07       -5.09      5.09 o 
  -9   9  11       67.32       63.32      6.77 o 
  -8   9  11        7.05        6.52      4.33 o 
  -7   9  11        0.32        0.53      2.15 o 
  -6   9  11      138.07      131.17      4.96 o 
  -5   9  11       18.40       20.30      2.56 o 
  -4   9  11       95.79       89.92      4.81 o 
  -3   9  11       20.71       18.76      2.58 o 
  -2   9  11        5.50        0.97      2.08 o 
  -1   9  11       97.26       75.60      5.66 o 
   0   9  11        0.01       -0.16      2.12 o 
   1   9  11      147.83      143.49      6.76 o 
   2   9  11      110.43      115.85      6.32 o 
   3   9  11       47.70       44.14      4.64 o 
   4   9  11       14.78       13.03      3.09 o 
   5   9  11        1.15        2.50      3.04 o 
   6   9  11       31.64       38.95      4.83 o 
 -12  10  11        5.57        0.25      5.33 o 
 -11  10  11        1.83        4.44      5.67 o 
 -10  10  11        5.68        5.20      6.90 o 
  -9  10  11       28.28       30.51      5.74 o 
  -8  10  11      159.89      177.80      7.38 o 
  -7  10  11        7.12        4.96      3.13 o 
  -6  10  11       13.87       10.40      3.02 o 
  -5  10  11       52.72       40.60      3.98 o 
  -4  10  11       14.75        9.61      3.05 o 
  -3  10  11       17.63       23.00      3.75 o 
  -2  10  11      267.55      232.36      8.16 o 
  -1  10  11      208.02      212.75      9.82 o 
   0  10  11        8.05       14.41      3.52 o 
   1  10  11       67.65       66.29      8.96 o 
   2  10  11       34.21       26.58      4.14 o 
   3  10  11        0.21        0.41      4.09 o 
   4  10  11       21.18       19.06      4.17 o 
   5  10  11        2.58       -0.27      3.39 o 
   6  10  11       32.39       45.79      5.32 o 
 -12  11  11        0.41       -0.75      5.32 o 
 -11  11  11       13.12        2.31      6.86 o 
 -10  11  11       93.79      104.36     16.17 o 
  -9  11  11       52.92       49.41      6.55 o 
  -8  11  11        9.78        9.66      3.47 o 
  -7  11  11       74.31       72.14      4.97 o 
  -6  11  11       18.46       15.08      3.32 o 
  -5  11  11       10.45       13.76      4.98 o 
  -4  11  11       70.70       66.48      5.08 o 
  -3  11  11       80.88       69.57      4.81 o 
  -2  11  11        2.39       -0.16      2.78 o 
  -1  11  11       19.56       19.74      3.47 o 
   0  11  11       36.18       31.20      4.06 o 
   1  11  11       18.04       23.58      3.90 o 
   2  11  11        8.79        2.29      3.33 o 
   3  11  11        7.36       10.71      3.75 o 
   4  11  11       54.88       63.13      5.66 o 
   5  11  11        1.34       -3.26      3.26 o 
   6  11  11       64.17       65.50      8.07 o 
 -12  12  11        1.13        3.35      5.53 o 
 -11  12  11       11.33        8.44      5.89 o 
 -10  12  11        5.19        6.29      5.29 o 
  -9  12  11       44.54       64.55     11.32 o 
  -8  12  11       45.75       45.81      4.72 o 
  -7  12  11        0.68       -2.82      2.82 o 
  -6  12  11       34.70       38.90      4.30 o 
  -5  12  11        2.12        7.73      3.11 o 
  -4  12  11       25.74       33.49      4.10 o 
  -3  12  11       43.92       40.15      4.18 o 
  -2  12  11       23.25       21.47      3.50 o 
  -1  12  11       12.09       11.09      3.39 o 
   0  12  11       48.61       43.48      4.60 o 
   1  12  11        0.07       -0.88      3.12 o 
   2  12  11       25.30       27.04      4.37 o 
   3  12  11       39.44       41.79      4.90 o 
   4  12  11        0.02       -2.54      4.06 o 
   5  12  11        6.19        6.68      4.19 o 
   6  12  11        0.01       15.14      8.32 o 
 -11  13  11        3.01       14.70      5.82 o 
 -10  13  11        5.34       -3.76      7.29 o 
  -9  13  11       42.10       44.67      6.83 o 
  -8  13  11       62.43       63.19      5.47 o 
  -7  13  11        0.93       -3.06      3.06 o 
  -6  13  11        0.80        1.17      3.74 o 
  -5  13  11       20.58       15.91      3.56 o 
  -4  13  11        0.22        1.63      2.95 o 
  -3  13  11       20.97       19.49      3.57 o 
  -2  13  11       11.33        9.69      3.41 o 
  -1  13  11        3.57        5.06      3.24 o 
   0  13  11      109.79      121.85      6.84 o 
   1  13  11        7.37        8.57      3.83 o 
   2  13  11       46.37       54.78      5.18 o 
   3  13  11       61.28       63.59      5.79 o 
   4  13  11       18.91       24.33      4.74 o 
   5  13  11       28.59       29.39      5.13 o 
 -11  14  11       10.93       18.80      6.32 o 
 -10  14  11        1.80        7.44      5.73 o 
  -9  14  11        2.34       -4.86      4.86 o 
  -8  14  11        7.09        1.63      3.61 o 
  -7  14  11       30.63       28.26      4.48 o 
  -6  14  11       16.36       12.14      3.57 o 
  -5  14  11        0.04        0.12      3.08 o 
  -4  14  11       72.91       63.16      6.91 o 
  -3  14  11       29.11       22.67      3.98 o 
  -2  14  11        0.86       -2.94      2.94 o 
  -1  14  11        0.01        1.84      3.16 o 
   0  14  11        0.41        5.76      3.42 o 
   1  14  11       13.08        8.94      3.85 o 
   2  14  11        1.82        4.93      3.69 o 
   3  14  11        3.96        3.91      5.84 o 
   4  14  11        1.55       -2.54      3.88 o 
   5  14  11        0.53       -4.71      7.99 o 
 -11  15  11        0.24       -5.05      5.05 o 
 -10  15  11       10.57        8.27      5.39 o 
  -9  15  11        6.54       -3.27      6.01 o 
  -8  15  11       18.33       18.87      3.66 o 
  -7  15  11        6.02        1.74      3.07 o 
  -6  15  11        0.05        0.01      2.84 o 
  -5  15  11        6.22        1.16      3.38 o 
  -4  15  11        7.14        9.07      2.98 o 
  -3  15  11       23.18       15.75      3.16 o 
  -2  15  11        0.03       -2.35      2.35 o 
  -1  15  11        2.68        3.72      2.74 o 
   0  15  11       19.95       22.21      5.22 o 
   1  15  11        1.60       -0.60      2.76 o 
   2  15  11       44.60       47.37      6.15 o 
   3  15  11        5.35        8.83      4.37 o 
   4  15  11        0.00        4.65      4.02 o 
 -10  16  11        6.91        5.92      4.35 o 
  -9  16  11        3.96       -1.36      4.50 o 
  -8  16  11        0.23       -0.85      3.11 o 
  -7  16  11       24.95       20.09      3.62 o 
  -6  16  11       10.33        2.84      2.98 o 
  -5  16  11        0.08        1.64      2.88 o 
  -4  16  11        2.70        3.41      2.75 o 
  -3  16  11       59.41       55.16      4.17 o 
  -2  16  11       16.84       16.40      3.67 o 
  -1  16  11       27.82       28.96      3.62 o 
   0  16  11        0.11        3.91      2.91 o 
   1  16  11       32.78       38.49      4.06 o 
   2  16  11        1.30        6.07      3.16 o 
   3  16  11        0.72       -2.07      3.92 o 
   4  16  11        0.08        1.03      3.31 o 
 -10  17  11        2.77       -2.30      4.94 o 
  -9  17  11       10.03       11.89      3.81 o 
  -8  17  11        0.76        1.46      3.21 o 
  -7  17  11        0.91        2.97      3.10 o 
  -6  17  11        0.59       -2.91      2.91 o 
  -5  17  11       15.99       12.13      6.22 o 
  -4  17  11       44.97       45.67      4.11 o 
  -3  17  11        2.61        3.24      3.04 o 
  -2  17  11       10.28        6.42      3.07 o 
  -1  17  11       14.39       13.30      3.30 o 
   0  17  11        3.14       -0.39      3.49 o 
   1  17  11       14.49       12.73      3.32 o 
   2  17  11        0.06        4.49      3.26 o 
   3  17  11        1.15        6.05      3.63 o 
   4  17  11        6.70        9.87      7.85 o 
  -9  18  11        3.81        5.94      4.02 o 
  -8  18  11        0.77        4.19      3.78 o 
  -7  18  11        0.08       -3.34      3.34 o 
  -6  18  11        9.42        2.22      3.59 o 
  -5  18  11       19.51       14.81      3.50 o 
  -4  18  11        2.79       -1.46      2.92 o 
  -3  18  11        5.13        8.57      3.21 o 
  -2  18  11        6.07        9.24      3.13 o 
  -1  18  11        5.72        9.97      3.20 o 
   0  18  11        9.21       11.04      4.49 o 
   1  18  11        7.08       12.44      4.80 o 
   2  18  11       11.57       16.48      4.09 o 
   3  18  11        5.89        0.58      4.00 o 
  -8  19  11       17.67       15.47      4.23 o 
  -7  19  11        1.15       -0.20      3.50 o 
  -6  19  11        0.26        0.86      3.57 o 
  -5  19  11       24.40       31.80      5.54 o 
  -4  19  11        4.11       13.33      3.78 o 
  -3  19  11        3.40        7.33      2.94 o 
  -2  19  11       47.27       53.62      3.89 o 
  -1  19  11        8.31        7.70      4.05 o 
   0  19  11        0.53        0.39      2.78 o 
   1  19  11       11.15       12.64      3.17 o 
   2  19  11       40.90       48.16      4.01 o 
  -8  20  11       19.32       24.12      4.19 o 
  -7  20  11       11.05        6.07      3.70 o 
  -6  20  11        4.16        5.46      3.52 o 
  -5  20  11        0.44        0.14      2.64 o 
  -4  20  11        5.16        4.49      2.75 o 
  -3  20  11        0.14       -2.52      2.52 o 
  -2  20  11        1.52        0.22      2.60 o 
  -1  20  11        6.64        4.85      2.76 o 
   0  20  11       12.78       15.67      3.03 o 
   1  20  11        3.77        2.61      3.63 o 
   2  20  11        1.16       -3.61      6.86 o 
  -7  21  11        2.15        2.68      2.95 o 
  -6  21  11        1.24       -2.26      2.26 o 
  -5  21  11        0.01       -3.01      3.07 o 
  -4  21  11        0.13       -2.42      2.42 o 
  -3  21  11        0.04        4.00      2.46 o 
  -2  21  11        0.14       -1.08      2.28 o 
  -1  21  11        0.64       -2.34      2.34 o 
   0  21  11       36.41       44.12      3.08 o 
   1  21  11        3.25        2.02      6.66 o 
  -5  22  11        0.83       -3.88      4.81 o 
  -4  22  11        5.83        8.74      5.20 o 
  -3  22  11        2.22       -0.48      4.85 o 
  -2  22  11       11.33       10.46      7.04 o 
  -1  22  11        3.67       11.97      7.53 o 
 -13   0  12        1.41        5.87      5.51 o 
 -12   0  12        5.00       -0.08      4.84 o 
 -11   0  12       51.22       50.10      7.10 o 
 -10   0  12       13.29       13.68      5.43 o 
  -9   0  12      274.21      268.71     14.07 o 
  -8   0  12      217.39      194.07     11.34 o 
  -7   0  12       17.85       21.88      4.72 o 
  -6   0  12        0.56        0.44      3.61 o 
  -5   0  12       52.54       51.57      5.71 o 
  -4   0  12       95.10       81.89      7.06 o 
  -3   0  12       28.38       24.85      4.52 o 
  -2   0  12       21.95       21.09      4.44 o 
  -1   0  12       28.30       23.07      4.52 o 
   0   0  12       25.17       25.35      6.88 o 
   1   0  12      119.40      127.30      6.73 o 
   2   0  12        0.05        4.73      3.14 o 
   3   0  12       25.70       25.48     12.25 o 
   4   0  12      208.84      259.07     19.15 o 
   5   0  12        4.23        5.82      4.17 o 
   6   0  12        1.65        4.73      4.84 o 
 -13   1  12        0.02       -1.13      3.73 o 
 -12   1  12       22.90       25.24      4.55 o 
 -11   1  12        0.38        3.30      3.38 o 
 -10   1  12       46.44       55.79      5.04 o 
  -9   1  12       19.47       10.96      3.48 o 
  -8   1  12       98.80       98.84      5.80 o 
  -7   1  12       29.33       30.95      3.61 o 
  -6   1  12      110.82      108.78      5.66 o 
  -5   1  12      133.56      132.09      6.06 o 
  -4   1  12       25.55       25.12      3.18 o 
  -3   1  12       33.17       24.18      2.50 o 
  -2   1  12       91.81       85.07      5.06 o 
  -1   1  12        6.42        3.11      2.45 o 
   0   1  12       13.41       11.82      2.36 o 
   1   1  12       17.38       23.18      2.55 o 
   2   1  12       35.73       36.03      3.13 o 
   3   1  12        0.78       -2.33      2.33 o 
   4   1  12       34.99       40.75      3.84 o 
   5   1  12       33.85       23.97      3.50 o 
   6   1  12        0.05        1.55      3.19 o 
 -13   2  12        6.29       10.51      5.51 o 
 -12   2  12        6.75       10.79      3.98 o 
 -11   2  12        8.33        7.10      3.51 o 
 -10   2  12       33.83       18.60      3.79 o 
  -9   2  12       24.76       26.52      3.87 o 
  -8   2  12       10.06       15.55      3.19 o 
  -7   2  12       47.48       45.23      3.96 o 
  -6   2  12        0.62       -2.02      2.29 o 
  -5   2  12        4.51        4.37      2.44 o 
  -4   2  12       28.03       23.34      2.36 o 
  -3   2  12      268.48      265.77      7.15 o 
  -2   2  12        0.06       -1.80      1.80 o 
  -1   2  12        6.51        5.00      2.48 o 
   0   2  12       21.78       15.45      2.44 o 
   1   2  12       21.75       18.24      2.40 o 
   2   2  12        0.70       -1.73      2.13 o 
   3   2  12       14.54       16.61      2.93 o 
   4   2  12       21.22       19.13      3.82 o 
   5   2  12       60.33       58.59      4.39 o 
   6   2  12        6.72        3.19      4.34 o 
 -13   3  12        3.60       -0.02      3.98 o 
 -12   3  12       13.69       13.34      5.89 o 
 -11   3  12        0.77        0.03      3.29 o 
 -10   3  12       42.18       41.77      4.35 o 
  -9   3  12      136.30      132.55      6.62 o 
  -8   3  12       22.06       24.62      3.31 o 
  -7   3  12       17.60       12.93      2.74 o 
  -6   3  12        5.88        3.46      7.27 o 
  -5   3  12        4.39        2.92      1.66 o 
  -4   3  12      292.64      298.22      6.31 o 
  -3   3  12       29.38       25.51      1.90 o 
  -2   3  12       43.88       42.71      2.31 o 
  -1   3  12      217.91      196.59      6.43 o 
   0   3  12        0.30       -0.18      1.87 o 
   1   3  12       10.22        9.62      2.15 o 
   2   3  12       26.81       26.27      2.75 o 
   3   3  12       70.72       76.91      4.15 o 
   4   3  12      115.24      130.87      6.10 o 
   5   3  12       14.25       10.99      3.29 o 
   6   3  12       11.96       12.57      3.58 o 
 -13   4  12        5.98        4.17      3.78 o 
 -12   4  12       24.15       31.44      4.50 o 
 -11   4  12       42.76       42.74      4.50 o 
 -10   4  12       43.30       46.58      5.17 o 
  -9   4  12        1.25        3.04      2.55 o 
  -8   4  12       63.90       61.82      2.73 o 
  -7   4  12        7.44        5.30      1.18 o 
  -6   4  12       53.08       55.27      3.01 o 
  -5   4  12      129.66      129.46      6.04 o 
  -4   4  12      149.93      146.61     13.69 o 
  -3   4  12       15.04       15.70      3.31 o 
  -2   4  12        2.56        3.14      3.88 o 
  -1   4  12      123.91      114.35      6.90 o 
   0   4  12       13.29       14.96      1.52 o 
   1   4  12       38.12       42.58      2.50 o 
   2   4  12        1.41        1.17      3.38 o 
   3   4  12        2.23        3.39      2.36 o 
   4   4  12        3.59        3.38      3.02 o 
   5   4  12       18.55       14.74      3.23 o 
   6   4  12        0.88       -2.55      2.99 o 
 -13   5  12        2.66        1.22      5.17 o 
 -12   5  12       70.28       83.93      3.63 o 
 -11   5  12       16.60       19.35      1.84 o 
 -10   5  12        5.52        5.08      1.85 o 
  -9   5  12        2.71        3.45      4.32 o 
  -8   5  12       52.62       54.83      3.76 o 
  -7   5  12       44.23       39.11      4.88 o 
  -6   5  12       94.37       94.52      5.11 o 
  -5   5  12      119.43      113.09      4.33 o 
  -4   5  12      122.84      122.92      4.55 o 
  -3   5  12      294.62      292.79      7.53 o 
  -2   5  12      181.64      177.05      8.11 o 
  -1   5  12       22.68       24.28      3.24 o 
   0   5  12        5.68        0.97      2.41 o 
   1   5  12        2.71        8.23      2.87 o 
   2   5  12        3.25        1.42      2.53 o 
   3   5  12       28.01       21.68      3.27 o 
   4   5  12       19.00       20.49      2.93 o 
   5   5  12        0.03       -0.78      2.45 o 
   6   5  12        6.04        4.18      3.14 o 
 -12   6  12        4.96        8.37      3.53 o 
 -11   6  12       45.34       52.49      4.50 o 
 -10   6  12        0.02        1.33      2.88 o 
  -9   6  12        4.99       -0.63      2.63 o 
  -8   6  12       15.69       18.00      3.07 o 
  -7   6  12        4.36        6.47      2.61 o 
  -6   6  12        8.69        8.14      2.39 o 
  -5   6  12        0.14        1.13      1.76 o 
  -4   6  12      226.60      209.12      5.82 o 
  -3   6  12      150.10      166.36      5.82 o 
  -2   6  12      104.86      104.58      4.17 o 
  -1   6  12        6.42        6.96      3.01 o 
   0   6  12       54.69       60.45      4.36 o 
   1   6  12        1.22       -1.06      4.45 o 
   2   6  12        3.45        1.85      2.52 o 
   3   6  12       26.85       27.14      5.93 o 
   4   6  12        0.25       -3.43      3.43 o 
   5   6  12        6.58        3.84      4.09 o 
   6   6  12       19.53       23.90      3.82 o 
 -12   7  12        9.18       18.67      3.94 o 
 -11   7  12        6.54       12.45      5.31 o 
 -10   7  12       80.44       84.46      5.68 o 
  -9   7  12       13.64       12.46      3.43 o 
  -8   7  12        8.46        3.89      3.51 o 
  -7   7  12       15.72       11.83      2.75 o 
  -6   7  12        8.13        8.05      3.83 o 
  -5   7  12        1.11       -1.84      1.84 o 
  -4   7  12        2.54        5.77      2.08 o 
  -3   7  12       28.46       34.08      2.80 o 
  -2   7  12      224.73      236.36      6.53 o 
  -1   7  12      126.64      110.33      4.43 o 
   0   7  12       18.13        8.28      3.22 o 
   1   7  12       11.82        4.85      2.65 o 
   2   7  12       12.15       14.16      3.47 o 
   3   7  12       30.87       30.65      3.79 o 
   4   7  12        7.71        5.60      3.78 o 
   5   7  12       31.12       36.99      5.20 o 
   6   7  12       25.50       28.08      6.61 o 
 -12   8  12        2.18        3.84      7.53 o 
 -11   8  12       75.98       88.42      6.19 o 
 -10   8  12       37.05       43.17      5.29 o 
  -9   8  12       34.90       44.39      4.85 o 
  -8   8  12        7.39        7.67      2.96 o 
  -7   8  12       61.59       61.08      4.21 o 
  -6   8  12        0.07        0.13      2.00 o 
  -5   8  12       12.13        7.78      2.70 o 
  -4   8  12      143.05      131.95      4.83 o 
  -3   8  12       37.61       37.90      5.53 o 
  -2   8  12      137.62      141.10      5.11 o 
  -1   8  12        8.72       13.23      2.42 o 
   0   8  12        2.37        2.21      2.94 o 
   1   8  12        1.47        0.81      3.91 o 
   2   8  12       23.22       25.42      3.55 o 
   3   8  12        0.03       -1.02      3.22 o 
   4   8  12        0.03       -2.45      3.29 o 
   5   8  12       13.27       15.26      5.60 o 
 -12   9  12       13.91       17.92      8.17 o 
 -11   9  12        5.17       -2.58      7.06 o 
 -10   9  12        0.08        2.57      5.15 o 
  -9   9  12        3.68        3.37      4.74 o 
  -8   9  12        5.12       11.05      3.17 o 
  -7   9  12        2.03        0.44      2.70 o 
  -6   9  12       56.58       66.23      3.72 o 
  -5   9  12       21.13       14.24      2.71 o 
  -4   9  12        0.09        1.76      2.05 o 
  -3   9  12       13.01        8.84      2.36 o 
  -2   9  12       10.90        8.15      2.96 o 
  -1   9  12       15.55       18.94      2.68 o 
   0   9  12        0.16       -0.19      2.16 o 
   1   9  12        7.08       10.81      3.53 o 
   2   9  12       34.78       33.95      4.50 o 
   3   9  12        4.03        5.04      3.19 o 
   4   9  12        3.57        2.12      3.68 o 
   5   9  12       58.52       69.51      7.67 o 
 -12  10  12        0.07        5.23      8.09 o 
 -11  10  12        0.10       -0.71      5.43 o 
 -10  10  12        6.58        4.92      5.42 o 
  -9  10  12        6.32       13.66      5.27 o 
  -8  10  12        2.87       -2.28      9.33 o 
  -7  10  12       13.08       20.13      5.03 o 
  -6  10  12        9.68        3.80      3.11 o 
  -5  10  12       10.34       10.19      3.12 o 
  -4  10  12       13.40       10.28      2.49 o 
  -3  10  12       14.73       12.26      3.28 o 
  -2  10  12      152.21      154.93      7.03 o 
  -1  10  12       38.26       38.51      4.18 o 
   0  10  12       48.62       51.76      4.71 o 
   1  10  12       20.09       23.55      4.09 o 
   2  10  12        3.07        1.44      3.47 o 
   3  10  12        6.84       10.68      5.63 o 
   4  10  12       16.39       23.92      4.11 o 
   5  10  12       41.06       49.80      5.88 o 
 -11  11  12        0.07        4.53      5.47 o 
 -10  11  12       37.80       42.02      6.89 o 
  -9  11  12       39.57       47.96      9.16 o 
  -8  11  12        7.40       13.27      5.07 o 
  -7  11  12        0.77       -0.69      4.12 o 
  -6  11  12        6.99        7.78      3.39 o 
  -5  11  12        0.01       -2.64      2.64 o 
  -4  11  12        3.05        1.34      3.31 o 
  -3  11  12        0.17        0.50      2.89 o 
  -2  11  12       24.41       26.31      3.89 o 
  -1  11  12        0.02        0.77      3.00 o 
   0  11  12        7.62        9.52      3.58 o 
   1  11  12       93.89      111.71      9.02 o 
   2  11  12       11.75       13.83      4.12 o 
   3  11  12        0.49        0.41      3.56 o 
   4  11  12       10.66       16.55      3.98 o 
   5  11  12        7.39       15.28      5.98 o 
 -11  12  12       31.63       30.70      6.75 o 
 -10  12  12       37.10       34.41      6.60 o 
  -9  12  12        0.63        3.45      5.14 o 
  -8  12  12        1.46       -2.90      4.60 o 
  -7  12  12       15.93       20.59      3.98 o 
  -6  12  12        6.66        6.80      3.36 o 
  -5  12  12       14.59       12.94      5.19 o 
  -4  12  12        0.06       -2.31      2.89 o 
  -3  12  12       36.28       28.90      4.05 o 
  -2  12  12        0.20       -0.91      3.04 o 
  -1  12  12        3.95        0.79      3.05 o 
   0  12  12        2.84        5.28      3.49 o 
   1  12  12        0.07       -3.02      3.02 o 
   2  12  12        1.64        4.81      3.81 o 
   3  12  12        0.71       -1.52      3.70 o 
   4  12  12        1.35        0.18      3.86 o 
 -11  13  12        2.49       -5.29      5.34 o 
 -10  13  12        6.14        6.35      5.64 o 
  -9  13  12       47.55       55.49      7.23 o 
  -8  13  12       12.18       10.22      6.88 o 
  -7  13  12        0.00        0.05      3.22 o 
  -6  13  12       25.18       24.93      4.08 o 
  -5  13  12       24.95       29.87      4.18 o 
  -4  13  12       27.58       22.10      4.04 o 
  -3  13  12       55.63       60.69      5.08 o 
  -2  13  12        5.09        0.90      3.27 o 
  -1  13  12       69.08       62.56      5.27 o 
   0  13  12        3.99        5.24      4.15 o 
   1  13  12       17.99       17.47      4.14 o 
   2  13  12       26.60       34.77      4.86 o 
   3  13  12        2.52       -1.54      3.94 o 
   4  13  12        0.12       -3.80      3.80 o 
 -10  14  12        7.11        6.31      5.63 o 
  -9  14  12        0.54       -4.59      6.98 o 
  -8  14  12        3.81        0.87      4.83 o 
  -7  14  12       57.51       57.76      5.33 o 
  -6  14  12        5.59        3.87      4.79 o 
  -5  14  12        0.11       -0.71      3.30 o 
  -4  14  12       17.58       19.96      4.75 o 
  -3  14  12        0.82        3.08      3.44 o 
  -2  14  12        4.30        7.84      3.49 o 
  -1  14  12        9.22       11.29      3.80 o 
   0  14  12        2.64        3.04      3.64 o 
   1  14  12        4.83        5.60      3.89 o 
   2  14  12        0.04       -0.59      3.79 o 
   3  14  12        1.68        6.11      4.14 o 
   4  14  12        1.50       -4.75      4.75 o 
 -10  15  12        2.83        2.31      5.63 o 
  -9  15  12        3.40       -0.81      5.25 o 
  -8  15  12        0.06       -6.30      8.48 o 
  -7  15  12       11.48       12.26      5.10 o 
  -6  15  12       19.51       12.83      6.38 o 
  -5  15  12       32.86       41.65      5.36 o 
  -4  15  12        1.63        0.85      3.40 o 
  -3  15  12       41.40       44.56      5.93 o 
  -2  15  12       14.10       14.14      4.01 o 
  -1  15  12       40.95       47.80      5.23 o 
   0  15  12       38.51       42.71      5.19 o 
   1  15  12       39.92       49.94      9.23 o 
   2  15  12        0.91        1.30      4.03 o 
   3  15  12        9.20       20.77      4.81 o 
  -9  16  12        1.45        4.56      5.41 o 
  -8  16  12        7.22       12.40      5.59 o 
  -7  16  12        0.00       -1.53      3.72 o 
  -6  16  12       20.19       20.05      4.41 o 
  -5  16  12        0.27       -3.45      3.45 o 
  -4  16  12        1.49       -2.44      3.62 o 
  -3  16  12        0.02        2.11      3.73 o 
  -2  16  12       13.78       18.51      7.16 o 
  -1  16  12       84.25       73.81      5.95 o 
   0  16  12        7.45        5.42      4.14 o 
   1  16  12        5.75        1.94      5.86 o 
   2  16  12       16.98       28.16      5.12 o 
   3  16  12        3.58        1.99      7.13 o 
  -9  17  12        0.61       -3.32      3.95 o 
  -8  17  12        3.86       -0.59      3.95 o 
  -7  17  12        5.70       10.48      4.12 o 
  -6  17  12        4.63        9.60      3.45 o 
  -5  17  12       15.39       26.83      3.79 o 
  -4  17  12        0.54        0.35      3.01 o 
  -3  17  12       22.59       21.54      3.76 o 
  -2  17  12        1.47        1.36      3.15 o 
  -1  17  12        5.03       12.73      3.44 o 
   0  17  12        4.24        0.32      3.12 o 
   1  17  12        1.49       10.25      3.54 o 
   2  17  12        3.51        3.43      3.42 o 
  -8  18  12        2.23        2.21      7.43 o 
  -7  18  12       37.83       33.24      4.17 o 
  -6  18  12        0.55       -1.22      3.16 o 
  -5  18  12       19.41       13.79      3.51 o 
  -4  18  12        0.46        3.89      3.29 o 
  -3  18  12        2.49       -2.11      3.39 o 
  -2  18  12       24.20       29.44      4.02 o 
  -1  18  12       19.59       23.82      4.71 o 
   0  18  12        0.51       -1.43      3.17 o 
   1  18  12        0.46        1.57      3.64 o 
  -7  19  12       17.54        9.63      4.19 o 
  -6  19  12        6.78        6.42      4.75 o 
  -5  19  12        6.17        4.50      4.15 o 
  -4  19  12        0.06       -2.26      3.44 o 
  -3  19  12        3.11        6.57      3.70 o 
  -2  19  12       40.64       42.24      5.32 o 
  -1  19  12        0.01       -1.24      4.50 o 
   0  19  12       17.57       21.41      4.31 o 
   1  19  12        5.90        5.44      4.33 o 
  -6  20  12       13.20       15.29      4.22 o 
  -5  20  12        8.02        8.79      3.34 o 
  -4  20  12        0.93        0.83      2.98 o 
  -3  20  12        6.22        5.20      2.99 o 
  -2  20  12        0.03        0.59      2.95 o 
  -1  20  12        0.49       -1.85      2.95 o 
   0  20  12        1.64       -4.72      6.66 o 
  -4  21  12        0.03        0.67      2.87 o 
  -3  21  12        1.30        0.05      2.77 o 
  -2  21  12       10.06        7.89      7.57 o 
 -12   1  13        2.76        2.50      3.45 o 
 -11   1  13       29.88       26.51      4.23 o 
 -10   1  13        3.30        3.17      3.19 o 
  -9   1  13       58.71       57.13      4.77 o 
  -8   1  13        9.40        6.59      3.01 o 
  -7   1  13       41.49       34.39      6.48 o 
  -6   1  13        1.97        2.94      2.57 o 
  -5   1  13      511.06      493.88     14.01 o 
  -4   1  13        3.38       -3.07      3.07 o 
  -3   1  13      301.43      298.67      9.86 o 
  -2   1  13       35.39       29.93      3.65 o 
  -1   1  13        7.35        7.09      2.80 o 
   0   1  13        7.65        8.03      2.83 o 
   1   1  13        7.06        7.65      4.08 o 
   2   1  13      103.77      121.97      6.66 o 
   3   1  13       60.46       64.31      7.87 o 
   4   1  13       23.29       27.67      4.41 o 
   5   1  13        7.24        7.17      3.85 o 
 -12   2  13       12.87       10.34      3.90 o 
 -11   2  13        2.36       -0.22      3.14 o 
 -10   2  13       65.03       59.05      8.92 o 
  -9   2  13      135.41      132.59      6.82 o 
  -8   2  13        1.60        0.78      2.62 o 
  -7   2  13        0.27        1.84      2.45 o 
  -6   2  13       18.68       21.55      3.04 o 
  -5   2  13       16.97       17.59      4.52 o 
  -4   2  13       32.52       37.33      7.77 o 
  -3   2  13      145.13      154.22      6.42 o 
  -2   2  13        7.69        4.30      3.01 o 
  -1   2  13      127.66      126.46      5.98 o 
   0   2  13        4.50        2.31      2.59 o 
   1   2  13        0.94       -2.50      2.50 o 
   2   2  13       16.83       22.46      3.78 o 
   3   2  13       62.37       67.59      8.68 o 
   4   2  13        2.39        4.07      3.09 o 
   5   2  13        5.18        6.11      3.45 o 
 -12   3  13        1.84        3.15      3.61 o 
 -11   3  13        8.62        3.80      3.39 o 
 -10   3  13       39.64       38.83      4.36 o 
  -9   3  13       41.34       39.61      3.94 o 
  -8   3  13       21.11       26.89      3.26 o 
  -7   3  13        4.08        3.49      2.31 o 
  -6   3  13        0.09        1.65      2.83 o 
  -5   3  13        5.98       13.25      1.72 o 
  -4   3  13        4.30        2.97      2.00 o 
  -3   3  13       14.12       16.75      2.87 o 
  -2   3  13       36.44       32.13      2.55 o 
  -1   3  13        4.28        6.64      4.01 o 
   0   3  13       39.18       42.29      3.53 o 
   1   3  13       80.20       78.71      4.87 o 
   2   3  13       28.67       32.19      3.84 o 
   3   3  13        1.34       -0.97      2.93 o 
   4   3  13       10.89        8.74      3.18 o 
   5   3  13        0.03        3.88      3.18 o 
 -12   4  13       61.61       79.45      5.65 o 
 -11   4  13        1.29       -2.70      2.70 o 
 -10   4  13        2.53       -0.26      2.52 o 
  -9   4  13        8.64        3.73      2.27 o 
  -8   4  13       31.20       26.44      6.42 o 
  -7   4  13        0.00        2.81      4.95 o 
  -6   4  13        2.70        4.20      4.84 o 
  -5   4  13       93.87      105.83      9.35 o 
  -4   4  13       60.37       59.93      7.53 o 
  -3   4  13      215.35      212.09     13.48 o 
  -2   4  13        9.13        6.02      3.27 o 
  -1   4  13        5.23        1.69      3.25 o 
   0   4  13        5.28        3.78      3.61 o 
   1   4  13        2.85        1.47      4.95 o 
   2   4  13       44.61       51.95      3.80 o 
   3   4  13       87.71       93.18      5.46 o 
   4   4  13        0.10       -1.60      2.68 o 
   5   4  13        2.14        2.62      4.21 o 
 -12   5  13       37.52       37.02      8.68 o 
 -11   5  13        2.78       13.44      6.58 o 
 -10   5  13       13.45       14.07      6.58 o 
  -9   5  13       22.42       23.23      6.62 o 
  -8   5  13        8.13        2.38      5.19 o 
  -7   5  13        1.20        2.38      4.99 o 
  -6   5  13      180.58      181.70     12.45 o 
  -5   5  13        0.05       -4.24      4.24 o 
  -4   5  13       81.79       67.54      8.01 o 
  -3   5  13       18.52       30.94      4.25 o 
  -2   5  13        5.38        9.10      3.53 o 
  -1   5  13        6.01        0.94      3.29 o 
   0   5  13       50.80       41.39      5.25 o 
   1   5  13       26.27       32.46      5.61 o 
   2   5  13        4.25        9.59      5.79 o 
   3   5  13        0.03       -0.12      4.17 o 
   4   5  13        4.78        9.70      5.04 o 
   5   5  13        1.88       -2.37      4.78 o 
 -12   6  13       10.22       12.57      7.33 o 
 -11   6  13       68.95       82.92     10.54 o 
 -10   6  13       25.80       27.26      2.86 o 
  -9   6  13       12.76       15.56      2.69 o 
  -8   6  13       11.77       11.39      2.50 o 
  -7   6  13        2.18       -0.74      2.05 o 
  -6   6  13       39.42       44.83      3.44 o 
  -5   6  13        2.41        2.88      2.34 o 
  -4   6  13       26.22       24.11      2.48 o 
  -3   6  13      125.61      124.44      7.79 o 
  -2   6  13       28.61       38.08      7.89 o 
  -1   6  13       12.32       12.64      3.92 o 
   0   6  13        9.16        7.75      3.74 o 
   1   6  13        8.81        4.23      3.86 o 
   2   6  13       46.22       58.08      6.28 o 
   3   6  13       32.71       38.70      5.76 o 
   4   6  13        4.56        8.35      5.04 o 
   5   6  13       11.71       14.43      5.45 o 
 -12   7  13       18.89       19.86      2.34 o 
 -11   7  13       34.35       38.11      3.97 o 
 -10   7  13       34.02       36.38      3.91 o 
  -9   7  13       32.66       37.96      4.76 o 
  -8   7  13       41.36       37.84      3.77 o 
  -7   7  13        0.26       -0.77      2.36 o 
  -6   7  13        3.02       -1.03      2.50 o 
  -5   7  13       79.74       85.41      6.06 o 
  -4   7  13        3.07        1.74      2.13 o 
  -3   7  13      147.32      135.61      5.22 o 
  -2   7  13      169.78      144.50      7.92 o 
  -1   7  13       37.49       35.07      5.23 o 
   0   7  13        2.80        0.94      3.68 o 
   1   7  13        6.79        9.53      4.46 o 
   2   7  13       38.24       45.87      5.86 o 
   3   7  13        5.67       -1.53      4.44 o 
   4   7  13        0.23       -2.44      4.69 o 
 -11   8  13       12.48       16.42      5.81 o 
 -10   8  13        1.73        4.45      6.88 o 
  -9   8  13        9.94       14.86      3.47 o 
  -8   8  13        0.22       -2.66      2.66 o 
  -7   8  13        1.79       -1.90      2.58 o 
  -6   8  13       34.55       37.74      6.04 o 
  -5   8  13        0.09        2.02      2.73 o 
  -4   8  13       28.29       31.36      3.12 o 
  -3   8  13       33.17       51.84      3.66 o 
  -2   8  13        3.26        1.79      2.31 o 
  -1   8  13       12.07       17.64      4.30 o 
   0   8  13        3.51        0.65      3.49 o 
   1   8  13        0.11        3.99      3.94 o 
   2   8  13       62.15       75.92      6.99 o 
   3   8  13       56.38       59.25      5.54 o 
   4   8  13        6.36        5.65      5.07 o 
 -11   9  13        2.33        5.27      3.68 o 
 -10   9  13      102.01      123.92     10.76 o 
  -9   9  13        1.08       -2.24      3.05 o 
  -8   9  13        0.69        1.05      2.96 o 
  -7   9  13        9.34       13.37      3.20 o 
  -6   9  13        8.27        7.27      2.69 o 
  -5   9  13       15.75       18.89      5.11 o 
  -4   9  13       17.55       24.34      2.86 o 
  -3   9  13        4.28        1.93      2.18 o 
  -2   9  13        2.69        3.46      2.30 o 
  -1   9  13        0.60        2.15      2.21 o 
   0   9  13        8.20       12.84      3.58 o 
   1   9  13        6.54       11.38      4.67 o 
   2   9  13        0.14        2.53      4.39 o 
   3   9  13        1.26        0.50      3.70 o 
   4   9  13        0.28       -1.44      4.90 o 
 -11  10  13       30.91       42.69      9.99 o 
 -10  10  13       30.02       23.86      8.76 o 
  -9  10  13       20.62       12.72      7.65 o 
  -8  10  13        0.00        8.40      7.19 o 
  -7  10  13        5.08        7.97      3.11 o 
  -6  10  13       75.80       84.83      5.06 o 
  -5  10  13        6.43        4.01      2.44 o 
  -4  10  13      141.34      146.16      5.54 o 
  -3  10  13        9.65        9.91      2.65 o 
  -2  10  13       58.29       68.83      4.04 o 
  -1  10  13       33.96       35.70      3.30 o 
   0  10  13        4.72        3.32      3.43 o 
   1  10  13        8.40       -3.76      3.76 o 
   2  10  13        6.80       -1.35      5.71 o 
   3  10  13       26.10       18.22      4.54 o 
   4  10  13        1.20        6.69      4.46 o 
 -11  11  13       57.24       76.22     11.61 o 
 -10  11  13       45.98       55.73      7.64 o 
  -9  11  13        0.60        5.89      5.21 o 
  -8  11  13       17.89       25.67      5.92 o 
  -7  11  13        6.74        9.56      5.03 o 
  -6  11  13       30.10       30.76      5.81 o 
  -5  11  13       67.13       65.06      5.20 o 
  -4  11  13       22.11       26.96      4.14 o 
  -3  11  13       85.33       93.61      5.88 o 
  -2  11  13        2.73        0.87      3.21 o 
  -1  11  13        0.05        2.11      3.58 o 
   0  11  13        4.03        3.10      3.69 o 
   1  11  13        1.19       -1.96      3.52 o 
   2  11  13        0.14        2.64      3.67 o 
   3  11  13        4.78        3.52      4.04 o 
   4  11  13        0.94       -6.82      6.82 o 
 -10  12  13       10.11       18.50      6.22 o 
  -9  12  13        1.32       -4.12      6.42 o 
  -8  12  13       31.29       49.00      6.78 o 
  -7  12  13       12.84       17.55      5.29 o 
  -6  12  13       11.59       17.79      6.84 o 
  -5  12  13        5.90       -1.84      3.24 o 
  -4  12  13        3.99        2.92      3.47 o 
  -3  12  13       62.00       72.91      5.50 o 
  -2  12  13       97.33      129.29      6.94 o 
  -1  12  13        3.09        4.51      3.51 o 
   0  12  13        1.23        1.98      3.60 o 
   1  12  13        0.89       -0.76      3.91 o 
   2  12  13        8.82        7.43      4.24 o 
   3  12  13        3.43       -0.21      4.12 o 
 -10  13  13        3.77       12.38      5.92 o 
  -9  13  13       40.28       48.35      7.93 o 
  -8  13  13        0.53        1.06      5.23 o 
  -7  13  13        8.44       10.95      5.33 o 
  -6  13  13       17.40       16.36      5.46 o 
  -5  13  13       10.08        3.60      3.54 o 
  -4  13  13       25.49       39.89      5.53 o 
  -3  13  13       22.19       26.91      8.56 o 
  -2  13  13        1.61        5.22      3.95 o 
  -1  13  13       10.42       11.58      3.99 o 
   0  13  13        3.56        7.30      3.87 o 
   1  13  13        0.46       -3.59      3.59 o 
   2  13  13       11.09        8.07      4.30 o 
   3  13  13        3.47        1.26      4.24 o 
 -10  14  13        3.66        6.54      5.90 o 
  -9  14  13        7.69       11.78      9.04 o 
  -8  14  13       13.37       18.22      5.79 o 
  -7  14  13        2.70        3.24      5.00 o 
  -6  14  13       13.50       18.01      5.50 o 
  -5  14  13       12.83       12.84      4.05 o 
  -4  14  13       11.00        3.84      3.93 o 
  -3  14  13        1.66       -0.83      3.56 o 
  -2  14  13        2.17        6.83      3.64 o 
  -1  14  13       25.34       34.11      4.98 o 
   0  14  13       19.69       28.31      4.92 o 
   1  14  13        0.04       -0.14      3.92 o 
   2  14  13       12.92       11.38      4.67 o 
  -9  15  13        2.46        3.56      5.53 o 
  -8  15  13        4.51        2.95      5.21 o 
  -7  15  13        0.18        1.21      6.30 o 
  -6  15  13        3.72        1.16      3.90 o 
  -5  15  13        1.70       -1.98      4.04 o 
  -4  15  13       19.64       15.12      4.42 o 
  -3  15  13       61.38       69.12      5.91 o 
  -2  15  13       10.36       17.24      4.36 o 
  -1  15  13       23.62       23.37      4.96 o 
   0  15  13       58.86       83.96      8.45 o 
   1  15  13        0.03        2.54      3.92 o 
   2  15  13        4.15        5.14      4.52 o 
  -8  16  13        1.80        8.54      5.59 o 
  -7  16  13       59.18       54.80     10.21 o 
  -6  16  13        6.34        3.41      5.02 o 
  -5  16  13        0.01        0.31      5.49 o 
  -4  16  13        6.28        4.77      5.54 o 
  -3  16  13        0.34       12.04      5.07 o 
  -2  16  13       14.65       19.92      4.70 o 
  -1  16  13        3.28        1.63      4.04 o 
   0  16  13        0.36        1.08      4.01 o 
   1  16  13       13.93        5.14      4.30 o 
  -8  17  13        1.99       12.89      5.52 o 
  -7  17  13       19.60       19.13      6.24 o 
  -6  17  13        8.66       11.30      4.82 o 
  -5  17  13        6.76        1.49      4.12 o 
  -4  17  13        0.37       -1.32      3.98 o 
  -3  17  13        1.58        2.82      4.20 o 
  -2  17  13      132.25      146.69      8.91 o 
  -1  17  13        1.09       -3.94      5.13 o 
   0  17  13        0.64       -3.14      4.09 o 
   1  17  13        0.79        2.77      7.41 o 
  -7  18  13       15.40       13.99      4.65 o 
  -6  18  13       30.39       30.58      4.36 o 
  -5  18  13        3.35        3.92      3.61 o 
  -4  18  13        1.17       -2.24      3.34 o 
  -3  18  13        0.04       -2.40      3.33 o 
  -2  18  13       22.52       34.04      6.68 o 
  -1  18  13        4.95        6.38      3.59 o 
   0  18  13       29.11       43.88     10.70 o 
  -5  19  13       32.89       36.95      8.32 o 
  -4  19  13        8.18       10.22      3.68 o 
  -3  19  13       15.28       26.32      4.71 o 
  -2  19  13       13.68       18.21      4.43 o 
 -12   0  14        4.83        1.31      4.92 o 
 -11   0  14       21.26       20.81      5.55 o 
 -10   0  14        0.01       -1.51      4.24 o 
  -9   0  14       55.19       72.74      7.33 o 
  -8   0  14       45.19       51.09      6.22 o 
  -7   0  14       60.13       59.62      6.46 o 
  -6   0  14       90.92       75.51      6.94 o 
  -5   0  14      147.40      134.81      9.12 o 
  -4   0  14        1.21        4.40      3.96 o 
  -3   0  14       23.89       32.58      5.19 o 
  -2   0  14        0.08       -2.06      3.65 o 
  -1   0  14        3.57        0.79      3.69 o 
   0   0  14       11.31        5.75      4.24 o 
   1   0  14       65.23       74.36      7.37 o 
   2   0  14       56.20       66.95      7.33 o 
   3   0  14        0.06        4.36      4.68 o 
   4   0  14        0.22       -4.64      4.68 o 
 -12   1  14        4.23        4.46      3.44 o 
 -11   1  14       17.72       11.35      3.67 o 
 -10   1  14       20.15       24.72      7.08 o 
  -9   1  14        2.86        4.23      3.04 o 
  -8   1  14       33.63       34.26      4.02 o 
  -7   1  14       10.85       17.01      3.23 o 
  -6   1  14        0.43        3.75      2.69 o 
  -5   1  14       13.45       13.69      3.94 o 
  -4   1  14       91.58       80.65      4.94 o 
  -3   1  14       36.68       34.57      3.69 o 
  -2   1  14        0.01       -1.40      2.52 o 
  -1   1  14       34.24       36.32      3.77 o 
   0   1  14       23.11       21.19      6.04 o 
   1   1  14        0.50        2.81      2.84 o 
   2   1  14       13.98       16.79      3.67 o 
   3   1  14        2.27        6.13      3.52 o 
   4   1  14        0.86        4.83      3.65 o 
 -12   2  14       26.26       38.71      5.95 o 
 -11   2  14       28.49       24.18      3.97 o 
 -10   2  14       25.25       29.74      7.63 o 
  -9   2  14        7.52        7.09      2.87 o 
  -8   2  14       31.98       35.03      5.13 o 
  -7   2  14      187.57      195.03      7.55 o 
  -6   2  14       15.77       14.09      5.05 o 
  -5   2  14      116.84      122.08      5.67 o 
  -4   2  14       62.74       50.87      4.06 o 
  -3   2  14        3.52        0.82      4.34 o 
  -2   2  14       14.43       12.26      3.63 o 
  -1   2  14       17.56       20.44      5.17 o 
   0   2  14        3.33        3.30      2.60 o 
   1   2  14        0.01        1.68      2.74 o 
   2   2  14       74.75       68.38      5.08 o 
   3   2  14        1.65        6.56      5.89 o 
   4   2  14        3.70        2.06      3.45 o 
 -12   3  14        2.16        0.15      3.10 o 
 -11   3  14        0.13        5.19      5.93 o 
 -10   3  14        5.42        1.34      4.28 o 
  -9   3  14        3.37        1.37      2.62 o 
  -8   3  14        4.28       -3.25      4.68 o 
  -7   3  14       86.10       92.67      8.84 o 
  -6   3  14      143.39      149.91     11.06 o 
  -5   3  14       19.33       18.75      5.67 o 
  -4   3  14       31.90       17.80      5.75 o 
  -3   3  14        1.61        6.22      4.72 o 
  -2   3  14        5.22        5.63      4.60 o 
  -1   3  14       10.04       15.46      5.19 o 
   0   3  14       45.09       50.50      3.76 o 
   1   3  14       38.28       40.62      5.41 o 
   2   3  14       46.19       54.04      4.24 o 
   3   3  14        9.18        7.02      3.12 o 
   4   3  14       49.39       58.39      6.22 o 
 -11   4  14       51.43       53.04      8.92 o 
 -10   4  14       26.79       26.20      7.06 o 
  -9   4  14        2.09        4.12      5.19 o 
  -8   4  14       41.83       51.05      7.73 o 
  -7   4  14       75.86       87.32      9.24 o 
  -6   4  14       36.49       33.10      6.70 o 
  -5   4  14       30.40       26.04      6.50 o 
  -4   4  14        4.07        2.30      5.07 o 
  -3   4  14       32.09       30.88      6.38 o 
  -2   4  14       71.19       68.20      5.61 o 
  -1   4  14       29.31       37.74      6.82 o 
   0   4  14        1.62       -1.03      4.56 o 
   1   4  14       45.57       50.46      7.93 o 
   2   4  14       14.84        5.19      5.87 o 
   3   4  14        0.91        1.39      5.51 o 
   4   4  14        7.56        4.99      6.62 o 
 -11   5  14       69.14       89.66     10.98 o 
 -10   5  14        7.51       10.78      6.54 o 
  -9   5  14        0.34       -4.44      4.44 o 
  -8   5  14        2.99       12.37      5.87 o 
  -7   5  14        7.28       -1.78      5.43 o 
  -6   5  14      122.93      152.73     12.05 o 
  -5   5  14       18.34       14.59      5.71 o 
  -4   5  14        3.36        5.99      5.43 o 
  -3   5  14       10.02        6.18      5.51 o 
  -2   5  14        2.88        1.48      4.42 o 
  -1   5  14       11.94       13.40      4.05 o 
   0   5  14        5.65        9.46      4.03 o 
   1   5  14       64.43       54.70      8.17 o 
   2   5  14       35.14       31.71      7.41 o 
   3   5  14        0.17       -1.03      5.95 o 
   4   5  14       20.02       13.60      7.45 o 
 -11   6  14        0.18        8.88      7.37 o 
 -10   6  14       30.55       30.52      7.93 o 
  -9   6  14        6.12        0.16      5.55 o 
  -8   6  14       15.17       15.38      6.42 o 
  -7   6  14        2.28       -0.91      5.15 o 
  -6   6  14        3.79        2.77      5.39 o 
  -5   6  14       81.14       72.74      8.96 o 
  -4   6  14       28.35       33.61      7.13 o 
  -3   6  14       14.26        1.43      5.63 o 
  -2   6  14        4.34        1.19      5.85 o 
  -1   6  14       13.44       16.40      6.28 o 
   0   6  14      108.25      105.94      7.37 o 
   1   6  14       17.75       30.96      7.17 o 
   2   6  14       44.34       40.07      8.17 o 
   3   6  14       69.83       62.55     10.27 o 
 -11   7  14        3.17       -2.26      6.90 o 
 -10   7  14       20.74       17.96      7.69 o 
  -9   7  14       45.96       46.22      3.23 o 
  -8   7  14        2.45       -0.86      3.67 o 
  -7   7  14       30.80       41.14      8.09 o 
  -6   7  14        0.54        1.99      2.13 o 
  -5   7  14      110.36      110.63     10.74 o 
  -4   7  14        0.58       -3.37      5.19 o 
  -3   7  14      105.94      116.14     11.40 o 
  -2   7  14        5.83        9.22      3.95 o 
  -1   7  14        2.06        2.42      3.82 o 
   0   7  14        0.82        0.37      3.84 o 
   1   7  14        3.98        0.51      4.20 o 
   2   7  14        7.94       13.40      7.13 o 
   3   7  14       36.64       47.92      9.55 o 
 -11   8  14        0.02        3.85      3.31 o 
 -10   8  14        9.88       12.79      3.00 o 
  -9   8  14        0.98        2.54      2.66 o 
  -8   8  14       15.38       17.00      3.12 o 
  -7   8  14        0.20        0.04      2.54 o 
  -6   8  14       45.88       42.52      3.90 o 
  -5   8  14       10.91       14.21      5.25 o 
  -4   8  14      140.36      155.24     13.83 o 
  -3   8  14        4.93        9.85      4.00 o 
  -2   8  14        0.98        5.10      3.92 o 
  -1   8  14       11.89        8.81      4.21 o 
   0   8  14        1.77       -2.94      3.88 o 
   1   8  14       30.00       33.79      5.70 o 
   2   8  14        5.51        5.38      4.72 o 
   3   8  14        9.71        4.68      7.33 o 
 -11   9  14       32.96       40.55      9.83 o 
 -10   9  14       85.31      106.61      7.53 o 
  -9   9  14        4.65        4.69      3.20 o 
  -8   9  14        9.90       11.75      6.22 o 
  -7   9  14       14.53        9.75      3.57 o 
  -6   9  14        6.43       12.77      3.34 o 
  -5   9  14        5.20       -0.54      2.79 o 
  -4   9  14        7.30        5.69      5.05 o 
  -3   9  14        0.01        0.99      2.37 o 
  -2   9  14       17.78       19.02      5.73 o 
  -1   9  14        0.44       -1.89      3.95 o 
   0   9  14        3.60       -3.33      3.90 o 
   1   9  14        5.46        4.44      4.74 o 
   2   9  14        3.17        0.54      5.01 o 
   3   9  14        3.78       -6.38      6.42 o 
 -10  10  14      132.86      147.57      8.84 o 
  -9  10  14       45.34       45.48      5.05 o 
  -8  10  14       10.76        9.45      3.64 o 
  -7  10  14       20.40       30.45      4.20 o 
  -6  10  14       27.64       22.22      3.88 o 
  -5  10  14        0.64       -2.83      2.83 o 
  -4  10  14       97.90      108.93      9.73 o 
  -3  10  14       81.32       92.64      5.16 o 
  -2  10  14        7.28        7.43      3.73 o 
  -1  10  14       27.31       45.75      6.05 o 
   0  10  14       17.30       14.17      4.98 o 
   1  10  14       10.55        5.42      5.37 o 
   2  10  14       15.26       15.65      5.43 o 
 -10  11  14        1.86        2.34      7.37 o 
  -9  11  14       67.73       86.01     12.17 o 
  -8  11  14       11.88       14.47      7.93 o 
  -7  11  14        1.10       -6.06      6.06 o 
  -6  11  14       12.88       20.25      6.44 o 
  -5  11  14        3.81        0.25      2.72 o 
  -4  11  14        0.08        4.48      2.66 o 
  -3  11  14       72.52       66.88      4.23 o 
  -2  11  14      186.48      207.82      8.81 o 
  -1  11  14      106.93      110.98      8.24 o 
   0  11  14        1.55       -1.63      4.54 o 
   1  11  14        8.40       19.28      5.42 o 
   2  11  14        0.04       -4.76      4.76 o 
  -9  12  14        6.90        6.58      8.40 o 
  -8  12  14       11.40        8.91      5.56 o 
  -7  12  14        2.70       -4.61      4.61 o 
  -6  12  14       15.39       27.33      6.18 o 
  -5  12  14        3.26       -3.33      4.54 o 
  -4  12  14       13.89       15.07      4.01 o 
  -3  12  14       43.82       57.26      5.49 o 
  -2  12  14       17.71       16.56      4.50 o 
  -1  12  14       24.56       25.18      4.67 o 
   0  12  14       13.44       17.81      4.59 o 
   1  12  14        8.23        1.94      5.08 o 
   2  12  14        2.09       -0.62      5.05 o 
  -9  13  14        2.00        0.11      5.44 o 
  -8  13  14       68.67       89.37     11.73 o 
  -7  13  14       17.10       21.52      6.09 o 
  -6  13  14       70.88       70.82      7.74 o 
  -5  13  14       34.11       54.77      7.13 o 
  -4  13  14        0.06       10.48      4.10 o 
  -3  13  14       33.24       47.47      6.32 o 
  -2  13  14        0.27       -3.73      3.73 o 
  -1  13  14       23.91       28.00      5.14 o 
   0  13  14        9.02       12.10      6.90 o 
   1  13  14        4.25        5.55      4.41 o 
  -8  14  14       10.41       11.74     12.29 o 
  -7  14  14       74.22       83.99      8.48 o 
  -6  14  14        5.68        5.36      5.48 o 
  -5  14  14       13.65       11.54      6.12 o 
  -4  14  14       93.76      104.88      7.00 o 
  -3  14  14      207.40      228.03      9.90 o 
  -2  14  14        8.87        8.45      4.45 o 
  -1  14  14       11.51       16.00      5.82 o 
   0  14  14       19.38       28.99      5.15 o 
   1  14  14        3.24        4.49      4.45 o 
  -8  15  14       38.24       48.62      7.57 o 
  -7  15  14       60.23       67.63      8.13 o 
  -6  15  14        0.37       -3.95      5.24 o 
  -5  15  14        6.44        1.33      5.56 o 
  -4  15  14        2.42        6.17      4.59 o 
  -3  15  14       20.78       32.18      5.22 o 
  -2  15  14       80.70       93.59      7.05 o 
  -1  15  14       14.63       12.80      4.86 o 
   0  15  14       26.51       33.53      5.39 o 
  -7  16  14       16.99       18.49      6.44 o 
  -6  16  14       75.44      118.59     20.29 o 
  -5  16  14        8.31       10.96      9.16 o 
  -4  16  14      135.61      157.32      9.68 o 
  -3  16  14       12.74       17.31      5.36 o 
  -2  16  14       21.63       24.49      5.28 o 
  -1  16  14        0.01       -3.81      4.28 o 
  -6  17  14       23.67       48.60     10.78 o 
  -5  17  14       76.02      103.82      9.40 o 
  -4  17  14        1.38        6.20      4.70 o 
  -3  17  14        0.41        2.55      4.56 o 
  -2  17  14        5.37        9.17      5.75 o 
 -11   1  15        0.61       -1.42      3.55 o 
 -10   1  15       10.33        5.05      3.14 o 
  -9   1  15        3.09        3.72      2.94 o 
  -8   1  15       88.18       79.21      5.24 o 
  -7   1  15       78.45       87.78     12.72 o 
  -6   1  15      183.13      170.40      8.15 o 
  -5   1  15        9.77        8.13      3.31 o 
  -4   1  15       14.83       11.06      2.96 o 
  -3   1  15       13.31       12.15      2.88 o 
  -2   1  15        0.05       -2.35      2.35 o 
  -1   1  15        1.23        0.58      2.83 o 
   0   1  15       18.67       19.27      3.38 o 
   1   1  15       25.17       25.15      3.71 o 
   2   1  15        0.04        1.03      3.01 o 
 -11   2  15       10.90       11.99      3.24 o 
 -10   2  15        3.05        0.90      2.74 o 
  -9   2  15       85.79       84.16      8.09 o 
  -8   2  15       20.62       27.56      4.62 o 
  -7   2  15       86.69       82.45      6.48 o 
  -6   2  15       34.80       43.32      6.62 o 
  -5   2  15        1.35       -4.12      4.12 o 
  -4   2  15        7.90        0.79      4.56 o 
  -3   2  15       24.48       26.91      5.83 o 
  -2   2  15        4.67        5.09      2.23 o 
  -1   2  15       18.82       23.57      2.93 o 
   0   2  15        0.10        1.84      2.87 o 
   1   2  15       19.72       23.72      3.39 o 
   2   2  15        8.70        7.52      3.11 o 
 -11   3  15        0.05        3.73      5.47 o 
 -10   3  15       11.22       10.74      5.67 o 
  -9   3  15        0.45       -4.56      4.56 o 
  -8   3  15       95.61      100.68      9.55 o 
  -7   3  15        0.06        3.45      4.84 o 
  -6   3  15       51.26       54.03      7.29 o 
  -5   3  15      129.14      119.07      9.99 o 
  -4   3  15        1.37        0.36      4.60 o 
  -3   3  15       10.43        3.25      4.88 o 
  -2   3  15        5.72        0.32      4.60 o 
  -1   3  15        5.84        3.77      4.72 o 
   0   3  15       30.32       45.74      7.25 o 
   1   3  15        1.11        4.20      5.51 o 
   2   3  15       24.50       25.49      6.98 o 
 -11   4  15        2.18        4.92      5.79 o 
 -10   4  15       11.98        7.65      5.99 o 
  -9   4  15        4.36        2.22      5.51 o 
  -8   4  15        3.32       -3.33      4.88 o 
  -7   4  15       10.56       10.15      5.63 o 
  -6   4  15        6.45        8.64      5.59 o 
  -5   4  15       54.45       63.82      8.36 o 
  -4   4  15        3.71        5.27      5.39 o 
  -3   4  15        6.82        5.83      5.23 o 
  -2   4  15        2.49        3.57      4.80 o 
  -1   4  15        7.56        9.24      5.71 o 
   0   4  15        3.33        3.25      5.27 o 
   1   4  15        0.49       -5.11      5.11 o 
   2   4  15       20.19       19.34      6.66 o 
 -10   5  15        3.91        4.60      6.42 o 
  -9   5  15       30.32       26.32      7.21 o 
  -8   5  15        3.71       -1.07      5.35 o 
  -7   5  15        9.31        1.98      5.43 o 
  -6   5  15        0.03        6.98      5.55 o 
  -5   5  15        0.57        5.51      5.75 o 
  -4   5  15        0.18       10.98      5.91 o 
  -3   5  15       31.35       34.33      7.13 o 
  -2   5  15       10.89        8.44      5.79 o 
  -1   5  15        0.00        9.95      5.91 o 
   0   5  15        0.14       -4.40      5.23 o 
   1   5  15       45.33       57.48      8.68 o 
   2   5  15       25.34       39.72      8.17 o 
 -10   6  15        1.58        3.57      6.58 o 
  -9   6  15        2.32        4.56      6.34 o 
  -8   6  15       11.65       13.16      6.14 o 
  -7   6  15       30.03       29.93      7.33 o 
  -6   6  15      145.81      167.67     12.72 o 
  -5   6  15        4.26        7.21      6.38 o 
  -4   6  15        8.32        4.64      6.22 o 
  -3   6  15        1.93       -5.23      5.23 o 
  -2   6  15        5.31        4.20      5.91 o 
  -1   6  15        2.09        8.92      5.83 o 
   0   6  15       16.76       21.21      7.10 o 
   1   6  15        7.21       12.25      6.86 o 
   2   6  15        7.28       15.46      7.45 o 
 -10   7  15        1.18       13.60      7.45 o 
  -9   7  15       20.91       22.63      7.77 o 
  -8   7  15        9.13       11.89      6.46 o 
  -7   7  15        3.41       -0.79      5.83 o 
  -6   7  15        9.04        8.40      6.34 o 
  -5   7  15       71.51       78.52      9.55 o 
  -4   7  15       14.46       13.44      6.42 o 
  -3   7  15       19.36       31.23      7.49 o 
  -2   7  15        2.34        0.12      5.55 o 
  -1   7  15       53.01       58.74      6.32 o 
   0   7  15       22.31       37.89      5.92 o 
   1   7  15        4.11       -5.47      6.14 o 
   2   7  15       18.39       17.04      7.65 o 
 -10   8  15       15.17       14.23      7.69 o 
  -9   8  15        2.52       -1.51      6.34 o 
  -8   8  15       41.00       41.86      8.76 o 
  -7   8  15        6.41        3.73      6.54 o 
  -6   8  15        1.31        1.35      6.14 o 
  -5   8  15        2.53        5.15      6.18 o 
  -4   8  15       63.06       65.52      9.63 o 
  -3   8  15        2.10        5.63      6.10 o 
  -2   8  15        0.88        0.55      6.03 o 
  -1   8  15       24.53       24.60      6.76 o 
   0   8  15       31.85       31.71      5.83 o 
   1   8  15        8.85       10.36      6.26 o 
  -9   9  15       65.48       70.35      5.25 o 
  -8   9  15       23.68       28.47      3.33 o 
  -7   9  15       53.22       50.16      5.19 o 
  -6   9  15        8.18        4.92      2.62 o 
  -5   9  15       31.76       32.52      3.48 o 
  -4   9  15        0.13       -3.05      5.55 o 
  -3   9  15        0.29       -1.51      5.99 o 
  -2   9  15       48.57       47.05      8.92 o 
  -1   9  15       28.56       31.33      5.66 o 
   0   9  15        1.16        1.08      4.64 o 
   1   9  15       29.46       28.24      6.11 o 
  -9  10  15       18.38       14.26      4.02 o 
  -8  10  15       16.51       18.06      3.76 o 
  -7  10  15        8.74        0.63      3.09 o 
  -6  10  15        1.33        2.52      2.96 o 
  -5  10  15        1.53       -0.67      2.88 o 
  -4  10  15        0.94       -2.76      4.02 o 
  -3  10  15        6.64        7.65      6.86 o 
  -2  10  15        0.36        7.61      7.33 o 
  -1  10  15        8.62        6.72      5.09 o 
   0  10  15       25.94       30.94      6.28 o 
   1  10  15       27.71       28.78      6.29 o 
  -9  11  15        0.00       -2.34      3.11 o 
  -8  11  15       23.64       16.47      7.08 o 
  -7  11  15       17.67       28.89      7.83 o 
  -6  11  15        7.00        5.70      8.30 o 
  -5  11  15       85.26       81.60      8.13 o 
  -4  11  15       19.89       18.12      3.92 o 
  -3  11  15        0.74        6.45      5.17 o 
  -2  11  15        2.14        5.91      4.91 o 
  -1  11  15       11.95       19.21      5.54 o 
   0  11  15        1.93       -0.87      4.93 o 
  -8  12  15       54.35       71.93      6.94 o 
  -7  12  15       22.14       23.51      8.80 o 
  -6  12  15       27.39       21.40      8.84 o 
  -5  12  15       16.27       19.26      8.13 o 
  -4  12  15       14.21       22.63      8.24 o 
  -3  12  15       15.64       10.31      7.89 o 
  -2  12  15        2.38       -5.72      6.18 o 
  -1  12  15       86.78      104.43      8.66 o 
   0  12  15       45.38       41.74      9.79 o 
  -7  13  15       18.35        9.95      8.64 o 
  -6  13  15        3.36        3.61      7.97 o 
  -5  13  15        0.35        3.53      7.49 o 
  -4  13  15        0.60       -0.55      7.13 o 
  -3  13  15        1.57       14.07      8.05 o 
  -2  13  15        5.85        2.69      5.07 o 
  -1  13  15       28.55       29.79      6.62 o 
  -6  14  15        2.66        2.79      9.67 o 
  -5  14  15       52.19       52.78      7.70 o 
  -4  14  15        5.03        0.10      5.46 o 
  -3  14  15        4.36        8.41      5.80 o 
  -2  14  15        7.44        6.93      4.72 o 
  -5  15  15       17.65       34.30      7.05 o 
  -4  15  15       65.42       81.85      8.81 o 
 -10   0  16        7.39       -0.48      4.00 o 
  -9   0  16        0.00       -3.21      3.41 o 
  -8   0  16        0.39       -3.53      3.53 o 
  -7   0  16        2.34        4.40      3.73 o 
  -6   0  16        1.68        2.85      3.57 o 
  -5   0  16       61.78       46.50      5.35 o 
  -4   0  16       59.13       59.34      5.87 o 
  -3   0  16        6.77        3.45      3.81 o 
  -2   0  16        3.31        7.69      3.96 o 
  -1   0  16        1.95        3.37      3.92 o 
   0   0  16        1.77       -0.67      3.96 o 
   1   0  16       13.15       19.62      4.92 o 
 -10   1  16        0.13        1.90      4.44 o 
  -9   1  16        4.77        3.65      5.67 o 
  -8   1  16        0.06       -0.83      2.45 o 
  -7   1  16       13.42       13.46      2.72 o 
  -6   1  16        1.46        1.39      2.35 o 
  -5   1  16       10.36        9.90      2.47 o 
  -4   1  16        1.82        2.97      2.27 o 
  -3   1  16       19.57       16.12      2.79 o 
  -2   1  16        6.85        9.24      2.67 o 
  -1   1  16       15.29       23.21      3.16 o 
   0   1  16        1.98        4.62      2.76 o 
   1   1  16        0.05        1.51      2.80 o 
  -9   2  16       22.60       23.47      5.95 o 
  -8   2  16        4.14        5.51      5.15 o 
  -7   2  16       20.92       20.37      5.55 o 
  -6   2  16        0.12       -4.24      4.24 o 
  -5   2  16        0.06       -4.12      4.12 o 
  -4   2  16       12.52        8.09      4.88 o 
  -3   2  16        5.30       -4.20      4.20 o 
  -2   2  16       16.93        7.41      4.88 o 
  -1   2  16        1.66        0.32      4.80 o 
   0   2  16        0.49       -2.02      4.60 o 
   1   2  16        1.55       -3.25      4.76 o 
  -9   3  16        8.91        0.32      4.95 o 
  -8   3  16        9.29       14.98      5.51 o 
  -7   3  16       11.11        5.83      5.39 o 
  -6   3  16        6.06        7.41      5.23 o 
  -5   3  16       69.23       73.05      8.13 o 
  -4   3  16       16.48       20.22      5.83 o 
  -3   3  16        3.38        2.54      4.88 o 
  -2   3  16        1.16        6.18      4.95 o 
  -1   3  16        8.39       12.17      5.43 o 
   0   3  16        0.03       -0.67      4.76 o 
   1   3  16        3.29        1.03      5.35 o 
  -9   4  16       24.74       27.11      6.66 o 
  -8   4  16        5.11        0.20      4.99 o 
  -7   4  16        0.65       -4.92      4.92 o 
  -6   4  16       17.62       10.66      5.71 o 
  -5   4  16       10.32       11.89      5.59 o 
  -4   4  16        1.12        0.48      4.88 o 
  -3   4  16        9.39       12.64      5.87 o 
  -2   4  16       32.49       35.32      7.17 o 
  -1   4  16       17.62       33.73      6.86 o 
   0   4  16       29.95       31.51      6.74 o 
  -9   5  16        5.58        2.02      5.47 o 
  -8   5  16        1.36        5.47      5.63 o 
  -7   5  16       22.03       33.53      7.25 o 
  -6   5  16        0.32        4.60      5.91 o 
  -5   5  16        0.75       -1.63      5.23 o 
  -4   5  16       10.67        4.68      5.91 o 
  -3   5  16       15.08        9.51      5.67 o 
  -2   5  16        0.56        4.32      5.43 o 
  -1   5  16        0.18       -3.84      5.15 o 
   0   5  16        7.27        5.07      5.79 o 
  -9   6  16       18.72       18.00      7.29 o 
  -8   6  16        1.73        1.19      6.26 o 
  -7   6  16        6.25       11.42      6.14 o 
  -6   6  16       18.55       17.24      6.74 o 
  -5   6  16        5.28        0.95      5.83 o 
  -4   6  16        1.63       -3.69      5.55 o 
  -3   6  16        2.63       -5.07      5.07 o 
  -2   6  16        1.76        1.19      5.55 o 
  -1   6  16        3.76        7.85      6.26 o 
   0   6  16       37.54       44.00      8.56 o 
  -9   7  16        0.66       -6.03      6.03 o 
  -8   7  16       11.24        8.96      6.78 o 
  -7   7  16        5.53       -5.11      5.99 o 
  -6   7  16        3.11       -4.99      4.99 o 
  -5   7  16        5.94        1.82      6.06 o 
  -4   7  16       17.39       10.27      6.86 o 
  -3   7  16       17.23       15.26      6.98 o 
  -2   7  16       11.37       10.82      6.74 o 
  -1   7  16       23.11       31.35      7.53 o 
   0   7  16       60.26       65.48      9.95 o 
  -8   8  16        5.02       15.38      7.69 o 
  -7   8  16       10.77       11.57      7.25 o 
  -6   8  16       15.92       21.64      7.69 o 
  -5   8  16       11.41       10.35      7.06 o 
  -4   8  16        1.50        5.35      6.14 o 
  -3   8  16        1.05        1.55      5.91 o 
  -2   8  16       12.38       23.70      8.09 o 
  -1   8  16       12.02       13.83      7.06 o 
  -8   9  16        1.13       -6.66      6.66 o 
  -7   9  16        0.04        4.72      6.78 o 
  -6   9  16        0.30        6.30      7.06 o 
  -5   9  16        5.21       -3.29      6.54 o 
  -4   9  16        8.57        4.76      6.94 o 
  -3   9  16        2.66        0.91      6.54 o 
  -2   9  16        5.00        4.20      6.90 o 
  -1   9  16        4.73       -4.12      6.50 o 
  -7  10  16        1.49       -0.71      7.13 o 
  -6  10  16        2.94       -6.38      6.38 o 
  -5  10  16       65.93       88.87     11.77 o 
  -4  10  16        7.37       10.39      7.57 o 
  -3  10  16       66.79       61.16      9.99 o 
  -2  10  16       32.25       49.59      9.75 o 
  -6  11  16        0.10       -0.83      2.76 o 
  -5  11  16        0.08       -6.90      6.90 o 
  -4  11  16       74.01       73.29     10.98 o 
  -3  11  16        8.47       12.41      8.21 o 
  -8   1  17       24.24       34.76      5.51 o 
  -7   1  17       16.62       15.89      4.40 o 
  -6   1  17       12.20       10.58      4.32 o 
  -5   1  17        4.41        6.26      4.12 o 
  -4   1  17       13.31       14.75      4.44 o 
  -3   1  17        1.87        1.19      3.73 o 
  -2   1  17        8.02        6.50      4.16 o 
  -7   2  17        0.21       -3.84      4.20 o 
  -6   2  17        3.29        2.26      4.52 o 
  -5   2  17        0.31       -2.10      4.12 o 
  -4   2  17        2.44        3.53      4.56 o 
  -3   2  17        0.03       -0.48      4.48 o 
  -2   2  17        0.12        1.63      4.44 o 
  -7   3  17        1.06        3.81      4.99 o 
  -6   3  17        7.07        2.97      4.80 o 
  -5   3  17        5.14        6.62      5.23 o 
  -4   3  17        5.67       10.50      5.35 o 
  -3   3  17        8.58        9.28      5.19 o 
  -2   3  17        0.00       -2.18      4.68 o 
  -7   4  17        7.89        3.84      5.59 o 
  -6   4  17       59.49       75.67      8.80 o 
  -5   4  17       19.18       19.78      6.10 o 
  -4   4  17        3.30       -2.26      4.84 o 
  -3   4  17        0.17        4.52      5.19 o 
  -2   4  17        0.03       -2.26      5.35 o 
  -7   5  17        1.50       -4.60      4.60 o 
  -6   5  17        1.84        6.54      5.63 o 
  -5   5  17        7.31       11.46      6.10 o 
  -4   5  17        2.01        3.84      5.75 o 
  -3   5  17        0.85       -2.58      5.23 o 
  -6   6  17        1.19        2.46      5.51 o 
  -5   6  17        0.49        0.83      5.43 o 
  -4   6  17        2.63        8.21      5.83 o 
  -3   6  17       14.30       13.48      6.62 o 
  -5   7  17       38.78       53.51      8.72 o 
  -4   7  17       27.07       38.05      8.05 o 
                                                 
